# Supplementary material for: Integrative Genomic–Epigenomic Analysis of Clozapine-Treated Patients with Refractory Psychosis
Source: Pharmaceuticals (Basel). 2021 Feb 4;14(2):118. doi: 10.3390/ph14020118 (PMC7913835; doi:10.3390/ph14020118)
Supplement: Supplementary file 1 [file pharmaceuticals-14-00118-s001.zip]

Archive with 4 entries (3 files):
- PHarmaceuricals 1050486 Supplementary/
- PHarmaceuricals 1050486 Supplementary/Supplementary Table S1_Mayen-Lobo YG et al..docx
- PHarmaceuricals 1050486 Supplementary/Table S2.tar.gz
- PHarmaceuricals 1050486 Supplementary/Table S3.xlsx
