# Supplementary material for: Integrative Genomic–Epigenomic Analysis of Clozapine-Treated Patients with Refractory Psychosis
Source: Pharmaceuticals (Basel). 2021 Feb 4;14(2):118. doi: 10.3390/ph14020118 (PMC7913835; doi:10.3390/ph14020118)
Supplement: Supplementary file 1 [file pharmaceuticals-14-00118-s001.zip › PHarmaceuricals 1050486 Supplementary/Table S3.xlsx]

## Sheet: SNP_BD
SNPs assoc
CLZ_levels	CLZ_dose	CLZ_Metabolic_Ratio	CLZ_Response
rs4411101	rs4411101	rs4411101	rs4411101
rs4660531	rs4660531	rs4660531	rs4660531
rs17106219	rs17106219	rs17106219	rs17106219
rs57183177	rs57183177	rs57183177	rs57183177
rs12074299	rs12074299	rs12074299	rs12074299
rs6668586	rs6668586	rs6668586	rs6668586
rs484743	rs484743	rs484743	rs484743
rs1338211	rs1338211	rs1338211	rs1338211
rs12754946	rs12754946	rs12754946	rs12754946
rs12411130	rs12411130	rs12411130	rs12411130
rs4650608	rs4650608	rs4650608	rs4650608
rs772607	rs772607	rs772607	rs772607
rs1023330	rs1023330	rs1023330	rs1023330
rs1776904	rs1776904	rs1776904	rs1776904
rs12142335	rs12142335	rs12142335	rs12142335
rs12125141	rs12125141	rs12125141	rs12125141
rs2027349	rs2027349	rs2027349	rs2027349
rs12116970	rs12116970	rs12116970	rs12116970
rs10799961	rs10799961	rs10799961	rs10799961
rs7550853	rs7550853	rs7550853	rs7550853
rs721064	rs721064	rs721064	rs721064
rs2339518	rs2339518	rs2339518	rs2339518
rs7589318	rs7589318	rs7589318	rs7589318
rs1260326	rs1260326	rs1260326	rs1260326
rs4630723	rs4630723	rs4630723	rs4630723
rs13411201	rs13411201	rs13411201	rs13411201
rs3911862	rs3911862	rs3911862	rs3911862
rs6736459	rs6736459	rs6736459	rs6736459
rs6746896	rs6746896	rs6746896	rs6746896
rs7578035	rs7578035	rs7578035	rs7578035
rs769105	rs769105	rs769105	rs769105
rs10177144	rs10177144	rs10177144	rs10177144
rs7340228	rs7340228	rs7340228	rs7340228
rs79891548	rs79891548	rs79891548	rs79891548
rs13031974	rs13031974	rs13031974	rs13031974
rs7597593	rs7597593	rs7597593	rs7597593
rs1038358	rs1038358	rs1038358	rs1038358
rs6758874	rs6758874	rs6758874	rs6758874
rs12619354	rs12619354	rs12619354	rs12619354
rs2719164	rs2719164	rs2719164	rs2719164
rs1653301	rs1653301	rs1653301	rs1653301
rs295140	rs295140	rs295140	rs295140
rs2004203	rs2004203	rs2004203	rs2004203
rs4439944	rs4439944	rs4439944	rs4439944
rs62245708	rs62245708	rs62245708	rs62245708
rs11719939	rs11719939	rs11719939	rs11719939
rs11918552	rs11918552	rs11918552	rs11918552
rs718634	rs718634	rs718634	rs718634
rs9834970	rs9834970	rs9834970	rs9834970
rs73068046	rs73068046	rs73068046	rs73068046
rs2257995	rs2257995	rs2257995	rs2257995
rs2236989	rs2236989	rs2236989	rs2236989
rs11717383	rs11717383	rs11717383	rs11717383
rs2590838	rs2590838	rs2590838	rs2590838
rs11130331	rs11130331	rs11130331	rs11130331
rs3774573	rs3774573	rs3774573	rs3774573
rs3774608	rs3774608	rs3774608	rs3774608
rs4301023	rs4301023	rs4301023	rs4301023
rs10933916	rs10933916	rs10933916	rs10933916
rs17827795	rs17827795	rs17827795	rs17827795
rs720022	rs720022	rs720022	rs720022
rs1840274	rs1840274	rs1840274	rs1840274
rs10511334	rs10511334	rs10511334	rs10511334
rs1560413	rs1560413	rs1560413	rs1560413
rs11921535	rs11921535	rs11921535	rs11921535
rs2863110	rs2863110	rs2863110	rs2863110
rs11720370	rs11720370	rs11720370	rs11720370
rs4687336	rs4687336	rs4687336	rs4687336
rs7669853	rs7669853	rs7669853	rs7669853
rs13108021	rs13108021	rs13108021	rs13108021
rs1469869	rs1469869	rs1469869	rs1469869
rs11097328	rs11097328	rs11097328	rs11097328
rs419783	rs419783	rs419783	rs419783
rs2635252	rs2635252	rs2635252	rs2635252
rs4834639	rs4834639	rs4834639	rs4834639
rs4403117	rs4403117	rs4403117	rs4403117
rs4505848	rs4505848	rs4505848	rs4505848
rs72669154	rs72669154	rs72669154	rs72669154
rs4833837	rs4833837	rs4833837	rs4833837
rs11724116	rs11724116	rs11724116	rs11724116
rs2611209	rs2611209	rs2611209	rs2611209
rs10001577	rs10001577	rs10001577	rs10001577
rs13166360	rs13166360	rs13166360	rs13166360
rs7710463	rs7710463	rs7710463	rs7710463
rs1490800	rs1490800	rs1490800	rs1490800
rs11744801	rs11744801	rs11744801	rs11744801
rs6865469	rs6865469	rs6865469	rs6865469
rs2028269	rs2028269	rs2028269	rs2028269
rs6880200	rs6880200	rs6880200	rs6880200
rs255353	rs255353	rs255353	rs255353
rs293032	rs293032	rs293032	rs293032
rs161645	rs161645	rs161645	rs161645
rs329319	rs329319	rs329319	rs329319
rs10900851	rs10900851	rs10900851	rs10900851
rs4958587	rs4958587	rs4958587	rs4958587
rs1644558	rs1644558	rs1644558	rs1644558
rs10866641	rs10866641	rs10866641	rs10866641
rs261007	rs261007	rs261007	rs261007
rs7746199	rs7746199	rs7746199	rs7746199
rs9473932	rs9473932	rs9473932	rs9473932
rs2022265	rs2022265	rs2022265	rs2022265
rs9375195	rs9375195	rs9375195	rs9375195
rs9372316	rs9372316	rs9372316	rs9372316
rs13195478	rs13195478	rs13195478	rs13195478
rs9371601	rs9371601	rs9371601	rs9371601
rs11963648	rs11963648	rs11963648	rs11963648
rs960145	rs960145	rs960145	rs960145
rs9295357	rs9295357	rs9295357	rs9295357
rs6461049	rs6461049	rs6461049	rs6461049
rs73284709	rs73284709	rs73284709	rs73284709
rs7795417	rs7795417	rs7795417	rs7795417
rs2282889	rs2282889	rs2282889	rs2282889
rs2237306	rs2237306	rs2237306	rs2237306
rs73361996	rs73361996	rs73361996	rs73361996
rs420880	rs420880	rs420880	rs420880
rs2240455	rs2240455	rs2240455	rs2240455
rs2966422	rs2966422	rs2966422	rs2966422
rs1024434	rs1024434	rs1024434	rs1024434
rs57522957	rs57522957	rs57522957	rs57522957
rs9886312	rs9886312	rs9886312	rs9886312
rs3088186	rs3088186	rs3088186	rs3088186
rs13277090	rs13277090	rs13277090	rs13277090
rs6990255	rs6990255	rs6990255	rs6990255
rs2306899	rs2306899	rs2306899	rs2306899
rs10092482	rs10092482	rs10092482	rs10092482
rs12334455	rs12334455	rs12334455	rs12334455
rs11779776	rs11779776	rs11779776	rs11779776
rs11794152	rs11794152	rs11794152	rs11794152
rs307649	rs307649	rs307649	rs307649
rs10821119	rs10821119	rs10821119	rs10821119
rs1572155	rs1572155	rs1572155	rs1572155
rs10120508	rs10120508	rs10120508	rs10120508
rs887659	rs887659	rs887659	rs887659
rs12268180	rs12268180	rs12268180	rs12268180
rs6480851	rs6480851	rs6480851	rs6480851
rs10994397	rs10994397	rs10994397	rs10994397
rs703970	rs703970	rs703970	rs703970
rs7099098	rs7099098	rs7099098	rs7099098
rs17114803	rs17114803	rs17114803	rs17114803
rs7096169	rs7096169	rs7096169	rs7096169
rs9630101	rs9630101	rs9630101	rs9630101
rs7908878	rs7908878	rs7908878	rs7908878
rs4751295	rs4751295	rs4751295	rs4751295
rs10832294	rs10832294	rs10832294	rs10832294
rs7937161	rs7937161	rs7937161	rs7937161
rs174601	rs174601	rs174601	rs174601
rs10897453	rs10897453	rs10897453	rs10897453
rs472518	rs472518	rs472518	rs472518
rs1127894	rs1127894	rs1127894	rs1127894
rs7122539	rs7122539	rs7122539	rs7122539
rs11237269	rs11237269	rs11237269	rs11237269
rs12576775	rs12576775	rs12576775	rs12576775
rs238911	rs238911	rs238911	rs238911
rs2162174	rs2162174	rs2162174	rs2162174
rs7106928	rs7106928	rs7106928	rs7106928
rs402320	rs402320	rs402320	rs402320
rs12280153	rs12280153	rs12280153	rs12280153
rs4298967	rs4298967	rs4298967	rs4298967
rs2453488	rs2453488	rs2453488	rs2453488
rs7969091	rs7969091	rs7969091	rs7969091
rs6581826	rs6581826	rs6581826	rs6581826
rs7965402	rs7965402	rs7965402	rs7965402
rs10735288	rs10735288	rs10735288	rs10735288
rs10859256	rs10859256	rs10859256	rs10859256
rs10860392	rs10860392	rs10860392	rs10860392
rs4964643	rs4964643	rs4964643	rs4964643
rs10492229	rs10492229	rs10492229	rs10492229
rs886131	rs886131	rs886131	rs886131
rs7978533	rs7978533	rs7978533	rs7978533
rs2522134	rs2522134	rs2522134	rs2522134
rs619533	rs619533	rs619533	rs619533
rs12583621	rs12583621	rs12583621	rs12583621
rs1926501	rs1926501	rs1926501	rs1926501
rs1467761	rs1467761	rs1467761	rs1467761
rs2302757	rs2302757	rs2302757	rs2302757
rs8006593	rs8006593	rs8006593	rs8006593
rs4981166	rs4981166	rs4981166	rs4981166
rs1956002	rs1956002	rs1956002	rs1956002
rs11157356	rs11157356	rs11157356	rs11157356
rs10483687	rs10483687	rs10483687	rs10483687
rs11622223	rs11622223	rs11622223	rs11622223
rs11622061	rs11622061	rs11622061	rs11622061
rs12433867	rs12433867	rs12433867	rs12433867
rs2693698	rs2693698	rs2693698	rs2693698
rs17716499	rs17716499	rs17716499	rs17716499
rs17791722	rs17791722	rs17791722	rs17791722
rs12912251	rs12912251	rs12912251	rs12912251
rs111604729	rs111604729	rs111604729	rs111604729
rs6493054	rs6493054	rs6493054	rs6493054
rs12594483	rs12594483	rs12594483	rs12594483
rs956129	rs956129	rs956129	rs956129
rs1542544	rs1542544	rs1542544	rs1542544
rs2271397	rs2271397	rs2271397	rs2271397
rs4494498	rs4494498	rs4494498	rs4494498
rs61074241	rs61074241	rs61074241	rs61074241
rs1545471	rs1545471	rs1545471	rs1545471
rs4300625	rs4300625	rs4300625	rs4300625
rs8048330	rs8048330	rs8048330	rs8048330
rs11647445	rs11647445	rs11647445	rs11647445
rs7185731	rs7185731	rs7185731	rs7185731
rs8063779	rs8063779	rs8063779	rs8063779
rs1362572	rs1362572	rs1362572	rs1362572
rs976498	rs976498	rs976498	rs976498
rs7191614	rs7191614	rs7191614	rs7191614
rs4985416	rs4985416	rs4985416	rs4985416
rs725514	rs725514	rs725514	rs725514
rs2079672	rs2079672	rs2079672	rs2079672
rs3110496	rs3110496	rs3110496	rs3110496
rs4794820	rs4794820	rs4794820	rs4794820
rs2302776	rs2302776	rs2302776	rs2302776
rs227584	rs227584	rs227584	rs227584
rs1051640	rs1051640	rs1051640	rs1051640
rs6504702	rs6504702	rs6504702	rs6504702
rs7223718	rs7223718	rs7223718	rs7223718
rs11652629	rs11652629	rs11652629	rs11652629
rs9890911	rs9890911	rs9890911	rs9890911
rs7234719	rs7234719	rs7234719	rs7234719
rs9948741	rs9948741	rs9948741	rs9948741
rs2048794	rs2048794	rs2048794	rs2048794
rs2042717	rs2042717	rs2042717	rs2042717
rs4799099	rs4799099	rs4799099	rs4799099
rs2163832	rs2163832	rs2163832	rs2163832
rs8103241	rs8103241	rs8103241	rs8103241
rs2905422	rs2905422	rs2905422	rs2905422
rs10401926	rs10401926	rs10401926	rs10401926
rs759293	rs759293	rs759293	rs759293
rs2974225	rs2974225	rs2974225	rs2974225
rs1122955	rs1122955	rs1122955	rs1122955
rs6135141	rs6135141	rs6135141	rs6135141
rs2002370	rs2002370	rs2002370	rs2002370
rs683808	rs683808	rs683808	rs683808
rs6085122	rs6085122	rs6085122	rs6085122
rs477184	rs477184	rs477184	rs477184
rs6131581	rs6131581	rs6131581	rs6131581
rs6079462	rs6079462	rs6079462	rs6079462
rs12625875	rs12625875	rs12625875	rs12625875
rs4417778	rs4417778	rs4417778	rs4417778
rs3746444	rs3746444	rs3746444	rs3746444
rs7274285	rs7274285	rs7274285	rs7274285
rs876523	rs876523	rs876523	rs876523
rs17420378	rs17420378	rs17420378	rs17420378
rs6130775	rs6130775	rs6130775	rs6130775
rs2072793	rs2072793	rs2072793	rs2072793
rs237475	rs237475	rs237475	rs237475
rs6095541	rs6095541	rs6095541	rs6095541
rs1850	rs1850	rs1850	rs1850
rs6020922	rs6020922	rs6020922	rs6020922
rs6142655	rs6142655	rs6142655	rs6142655
rs6061477	rs6061477	rs6061477	rs6061477
rs2096507	rs2096507	rs2096507	rs2096507
rs73150891	rs73150891	rs73150891	rs73150891
rs5999521	rs5999521	rs5999521	rs5999521
rs240068	rs240068	rs240068	rs240068
rs1858821	rs1858821	rs1858821	rs1858821
rs136855	rs136855	rs136855	rs136855
rs5758064	rs5758064	rs5758064	rs5758064
rs2647503	rs2647503	rs2647503	rs2647503
rs11164405	rs11164405	rs11164405	rs11164405
rs8480	rs8480	rs8480	rs8480
rs7553195	rs7553195	rs7553195	rs7553195
rs7576048	rs7576048	rs7576048	rs7576048
rs2216784	rs2216784	rs2216784	rs2216784
rs4851692	rs4851692	rs4851692	rs4851692
rs836664	rs836664	rs836664	rs836664
rs12479292	rs12479292	rs12479292	rs12479292
rs6759936	rs6759936	rs6759936	rs6759936
rs6707521	rs6707521	rs6707521	rs6707521
rs10167443	rs10167443	rs10167443	rs10167443
rs2705593	rs2705593	rs2705593	rs2705593
rs2975758	rs2975758	rs2975758	rs2975758
rs1368262	rs1368262	rs1368262	rs1368262
rs2302507	rs2302507	rs2302507	rs2302507
rs9829630	rs9829630	rs9829630	rs9829630
rs4855650	rs4855650	rs4855650	rs4855650
rs6439389	rs6439389	rs6439389	rs6439389
rs4074110	rs4074110	rs4074110	rs4074110
rs3819863	rs3819863	rs3819863	rs3819863
rs56089943	rs56089943	rs56089943	rs56089943
rs4597914	rs4597914	rs4597914	rs4597914
rs200995	rs200995	rs200995	rs200995
rs9360497	rs9360497	rs9360497	rs9360497
rs17171603	rs17171603	rs17171603	rs17171603
rs662865	rs662865	rs662865	rs662865
rs6998344	rs6998344	rs6998344	rs6998344
rs7836170	rs7836170	rs7836170	rs7836170
rs11167136	rs11167136	rs11167136	rs11167136
rs1572025	rs1572025	rs1572025	rs1572025
rs10832027	rs10832027	rs10832027	rs10832027
rs35090414	rs35090414	rs35090414	rs35090414
rs4672	rs4672	rs4672	rs4672
rs4930585	rs4930585	rs4930585	rs4930585
rs308884	rs308884	rs308884	rs308884
rs11820880	rs11820880	rs11820880	rs11820880
rs10219761	rs10219761	rs10219761	rs10219761
rs763313	rs763313	rs763313	rs763313
rs789897	rs789897	rs789897	rs789897
rs1994714	rs1994714	rs1994714	rs1994714
rs4445847	rs4445847	rs4445847	rs4445847
rs4331351	rs4331351	rs4331351	rs4331351
rs74344827	rs74344827	rs74344827	rs74344827
rs2965946	rs2965946	rs2965946	rs2965946
rs9897453	rs9897453	rs9897453	rs9897453
rs11082423	rs11082423	rs11082423	rs11082423
rs1692491	rs1692491	rs1692491	rs1692491
rs4800080	rs4800080	rs4800080	rs4800080
rs3745518	rs3745518	rs3745518	rs3745518
rs220530	rs220530	rs220530	rs220530
rs9074	rs9074	rs9074	rs9074
rs1209952	rs1209952	rs1209952	rs1209952
rs2836757	rs2836757	rs2836757	rs2836757
rs885971	rs885971	rs885971	rs885971
rs5751416	rs5751416	rs5751416	rs5751416
rs132821	rs132821	rs132821	rs132821
rs4839407	rs4839407	rs4839407	rs4839407
rs12118059	rs12118059	rs12118059	rs12118059
rs391391	rs391391	rs391391	rs391391
rs12086634	rs12086634	rs12086634	rs12086634
rs1881245	rs1881245	rs1881245	rs1881245
rs6715448	rs6715448	rs6715448	rs6715448
rs3637	rs3637	rs3637	rs3637
rs17758170	rs17758170	rs17758170	rs17758170
rs7558336	rs7558336	rs7558336	rs7558336
rs2356956	rs2356956	rs2356956	rs2356956
rs796364	rs796364	rs796364	rs796364
rs11716554	rs11716554	rs11716554	rs11716554
rs9862577	rs9862577	rs9862577	rs9862577
rs17735715	rs17735715	rs17735715	rs17735715
rs2651581	rs2651581	rs2651581	rs2651581
rs13142107	rs13142107	rs13142107	rs13142107
rs9292918	rs9292918	rs9292918	rs9292918
rs319596	rs319596	rs319596	rs319596
rs6930150	rs6930150	rs6930150	rs6930150
rs12208637	rs12208637	rs12208637	rs12208637
rs5746136	rs5746136	rs5746136	rs5746136
rs6972992	rs6972992	rs6972992	rs6972992
rs10226192	rs10226192	rs10226192	rs10226192
rs9638618	rs9638618	rs9638618	rs9638618
rs31674	rs31674	rs31674	rs31674
rs216996	rs216996	rs216996	rs216996
rs2235114	rs2235114	rs2235114	rs2235114
rs6992907	rs6992907	rs6992907	rs6992907
rs403860	rs403860	rs403860	rs403860
rs11200981	rs11200981	rs11200981	rs11200981
rs10891503	rs10891503	rs10891503	rs10891503
rs3105047	rs3105047	rs3105047	rs3105047
rs10135556	rs10135556	rs10135556	rs10135556
rs7146787	rs7146787	rs7146787	rs7146787
rs1152786	rs1152786	rs1152786	rs1152786
rs1471225	rs1471225	rs1471225	rs1471225
rs4627278	rs4627278	rs4627278	rs4627278
rs1014531	rs1014531	rs1014531	rs1014531
rs811047	rs811047	rs811047	rs811047
rs11656277	rs11656277	rs11656277	rs11656277
rs17221823	rs17221823	rs17221823	rs17221823
rs196057	rs196057	rs196057	rs196057
rs930851	rs930851	rs930851	rs930851
rs6693503	rs6693503	rs6693503	rs6693503
rs11264341	rs11264341	rs11264341	rs11264341
rs6701884	rs6701884	rs6701884	rs6701884
rs7514015	rs7514015	rs7514015	rs7514015
rs2589586	rs2589586	rs2589586	rs2589586
rs10910478	rs10910478	rs10910478	rs10910478
rs6708276	rs6708276	rs6708276	rs6708276
rs13430892	rs13430892	rs13430892	rs13430892
rs2564929	rs2564929	rs2564929	rs2564929
rs11127705	rs11127705	rs11127705	rs11127705
rs6866941	rs6866941	rs6866941	rs6866941
rs16870827	rs16870827	rs16870827	rs16870827
rs2973349	rs2973349	rs2973349	rs2973349
rs6556871	rs6556871	rs6556871	rs6556871
rs12188461	rs12188461	rs12188461	rs12188461
rs1442111	rs1442111	rs1442111	rs1442111
rs3094220	rs3094220	rs3094220	rs3094220
rs971215	rs971215	rs971215	rs971215
rs7754461	rs7754461	rs7754461	rs7754461
rs1204804	rs1204804	rs1204804	rs1204804
rs3735440	rs3735440	rs3735440	rs3735440
rs2191330	rs2191330	rs2191330	rs2191330
rs6979066	rs6979066	rs6979066	rs6979066
rs12155383	rs12155383	rs12155383	rs12155383
rs2721876	rs2721876	rs2721876	rs2721876
rs1018584	rs1018584	rs1018584	rs1018584
rs1258097	rs1258097	rs1258097	rs1258097
rs958804	rs958804	rs958804	rs958804
rs10822470	rs10822470	rs10822470	rs10822470
rs11028464	rs11028464	rs11028464	rs11028464
rs9805830	rs9805830	rs9805830	rs9805830
rs1588685	rs1588685	rs1588685	rs1588685
rs9542210	rs9542210	rs9542210	rs9542210
rs2807797	rs2807797	rs2807797	rs2807797
rs4906007	rs4906007	rs4906007	rs4906007
rs4503740	rs4503740	rs4503740	rs4503740
rs4788204	rs4788204	rs4788204	rs4788204
rs11555255	rs11555255	rs11555255	rs11555255
rs6694545	rs6694545	rs6694545	rs6694545
rs3001434	rs3001434	rs3001434	rs3001434
rs1510796	rs1510796	rs1510796	rs1510796
rs2141372	rs2141372	rs2141372	rs2141372
rs17668214	rs17668214	rs17668214	rs17668214
rs966284	rs966284	rs966284	rs966284
rs11717603	rs11717603	rs11717603	rs11717603
rs9680986	rs9680986	rs9680986	rs9680986
rs11941955	rs11941955	rs11941955	rs11941955
rs13159624	rs13159624	rs13159624	rs13159624
rs998754	rs998754	rs998754	rs998754
rs17606561	rs17606561	rs17606561	rs17606561
rs3734398	rs3734398	rs3734398	rs3734398
rs2093169	rs2093169	rs2093169	rs2093169
rs942636	rs942636	rs942636	rs942636
rs7808288	rs7808288	rs7808288	rs7808288
rs7803101	rs7803101	rs7803101	rs7803101
rs12546599	rs12546599	rs12546599	rs12546599
rs7830206	rs7830206	rs7830206	rs7830206
rs1996148	rs1996148	rs1996148	rs1996148
rs11784595	rs11784595	rs11784595	rs11784595
rs10086506	rs10086506	rs10086506	rs10086506
rs11265860	rs11265860	rs11265860	rs11265860
rs224299	rs224299	rs224299	rs224299
rs11001111	rs11001111	rs11001111	rs11001111
rs7955730	rs7955730	rs7955730	rs7955730
rs206957	rs206957	rs206957	rs206957
rs2251468	rs2251468	rs2251468	rs2251468
rs1766142	rs1766142	rs1766142	rs1766142
rs11850435	rs11850435	rs11850435	rs11850435
rs7148456	rs7148456	rs7148456	rs7148456
rs613131	rs613131	rs613131	rs613131
rs997149	rs997149	rs997149	rs997149
rs11247118	rs11247118	rs11247118	rs11247118
rs399218	rs399218	rs399218	rs399218
rs888207	rs888207	rs888207	rs888207
rs2608790	rs2608790	rs2608790	rs2608790
rs910869	rs910869	rs910869	rs910869
rs5748267	rs5748267	rs5748267	rs5748267
rs7533878	rs7533878	rs7533878	rs7533878
rs4420115	rs4420115	rs4420115	rs4420115
rs17014142	rs17014142	rs17014142	rs17014142
rs6432838	rs6432838	rs6432838	rs6432838
rs1083673	rs1083673	rs1083673	rs1083673
rs3749598	rs3749598	rs3749598	rs3749598
rs4865826	rs4865826	rs4865826	rs4865826
rs6595129	rs6595129	rs6595129	rs6595129
rs852944	rs852944	rs852944	rs852944
rs7784560	rs7784560	rs7784560	rs7784560
rs3112335	rs3112335	rs3112335	rs3112335
rs11249967	rs11249967	rs11249967	rs11249967
rs768252	rs768252	rs768252	rs768252
rs3890710	rs3890710	rs3890710	rs3890710
rs17258783	rs17258783	rs17258783	rs17258783
rs2769612	rs2769612	rs2769612	rs2769612
rs10891042	rs10891042	rs10891042	rs10891042
rs339531	rs339531	rs339531	rs339531
rs1340724	rs1340724	rs1340724	rs1340724
rs12434392	rs12434392	rs12434392	rs12434392
rs8008078	rs8008078	rs8008078	rs8008078
rs7174832	rs7174832	rs7174832	rs7174832
rs1370555	rs1370555	rs1370555	rs1370555
rs723805	rs723805	rs723805	rs723805
rs6498810	rs6498810	rs6498810	rs6498810
rs858520	rs858520	rs858520	rs858520
rs4417581	rs4417581	rs4417581	rs4417581
rs17632	rs17632	rs17632	rs17632
rs2839129	rs2839129	rs2839129	rs2839129
rs140078	rs140078	rs140078	rs140078
rs138392	rs138392	rs138392	rs138392
rs2307424	rs2307424	rs2307424	rs2307424
rs6543657	rs6543657	rs6543657	rs6543657
rs11683907	rs11683907	rs11683907	rs11683907
rs11357	rs11357	rs11357	rs11357
rs1257089	rs1257089	rs1257089	rs1257089
rs6809100	rs6809100	rs6809100	rs6809100
rs358224	rs358224	rs358224	rs358224
rs975820	rs975820	rs975820	rs975820
rs1444560	rs1444560	rs1444560	rs1444560
rs1493558	rs1493558	rs1493558	rs1493558
rs7754723	rs7754723	rs7754723	rs7754723
rs10950493	rs10950493	rs10950493	rs10950493
rs2284216	rs2284216	rs2284216	rs2284216
rs7789655	rs7789655	rs7789655	rs7789655
rs2956964	rs2956964	rs2956964	rs2956964
rs13256641	rs13256641	rs13256641	rs13256641
rs814424	rs814424	rs814424	rs814424
rs11141100	rs11141100	rs11141100	rs11141100
rs642292	rs642292	rs642292	rs642292
rs1146901	rs1146901	rs1146901	rs1146901
rs9516712	rs9516712	rs9516712	rs9516712
rs10483542	rs10483542	rs10483542	rs10483542
rs3825716	rs3825716	rs3825716	rs3825716
rs964285	rs964285	rs964285	rs964285
rs10852675	rs10852675	rs10852675	rs10852675
rs2015561	rs2015561	rs2015561	rs2015561
rs12454748	rs12454748	rs12454748	rs12454748
rs3794964	rs3794964	rs3794964	rs3794964
rs972579	rs972579	rs972579	rs972579
rs10889959	rs10889959	rs10889959	rs10889959
rs5174	rs5174	rs5174	rs5174
rs9730058	rs9730058	rs9730058	rs9730058
rs3856450	rs3856450	rs3856450	rs3856450
rs6730959	rs6730959	rs6730959	rs6730959
rs7575363	rs7575363	rs7575363	rs7575363
rs12988568	rs12988568	rs12988568	rs12988568
rs1861404	rs1861404	rs1861404	rs1861404
rs16857073	rs16857073	rs16857073	rs16857073
rs7572649	rs7572649	rs7572649	rs7572649
rs1394783	rs1394783	rs1394783	rs1394783
rs3775065	rs3775065	rs3775065	rs3775065
rs10805304	rs10805304	rs10805304	rs10805304
rs7691918	rs7691918	rs7691918	rs7691918
rs6816834	rs6816834	rs6816834	rs6816834
rs1501079	rs1501079	rs1501079	rs1501079
rs1427737	rs1427737	rs1427737	rs1427737
rs2961766	rs2961766	rs2961766	rs2961766
rs2973140	rs2973140	rs2973140	rs2973140
rs9471165	rs9471165	rs9471165	rs9471165
rs2150817	rs2150817	rs2150817	rs2150817
rs9452116	rs9452116	rs9452116	rs9452116
rs9487982	rs9487982	rs9487982	rs9487982
rs16894934	rs16894934	rs16894934	rs16894934
rs2355129	rs2355129	rs2355129	rs2355129
rs929456	rs929456	rs929456	rs929456
rs1483071	rs1483071	rs1483071	rs1483071
rs7013161	rs7013161	rs7013161	rs7013161
rs7818806	rs7818806	rs7818806	rs7818806
rs1997560	rs1997560	rs1997560	rs1997560
rs10967491	rs10967491	rs10967491	rs10967491
rs10903451	rs10903451	rs10903451	rs10903451
rs9787585	rs9787585	rs9787585	rs9787585
rs2605341	rs2605341	rs2605341	rs2605341
rs8019581	rs8019581	rs8019581	rs8019581
rs16963698	rs16963698	rs16963698	rs16963698
rs2286650	rs2286650	rs2286650	rs2286650
rs188028	rs188028	rs188028	rs188028
rs931982	rs931982	rs931982	rs931982
rs2591602	rs2591602	rs2591602	rs2591602
rs6063366	rs6063366	rs6063366	rs6063366
rs2836021	rs2836021	rs2836021	rs2836021
rs4650137	rs4650137	rs4650137	rs4650137
rs7550308	rs7550308	rs7550308	rs7550308
rs10205801	rs10205801	rs10205801	rs10205801
rs877484	rs877484	rs877484	rs877484
rs2326309	rs2326309	rs2326309	rs2326309
rs1023599	rs1023599	rs1023599	rs1023599
rs6766579	rs6766579	rs6766579	rs6766579
rs2242278	rs2242278	rs2242278	rs2242278
rs6843156	rs6843156	rs6843156	rs6843156
rs1356472	rs1356472	rs1356472	rs1356472
rs6844842	rs6844842	rs6844842	rs6844842
rs11733534	rs11733534	rs11733534	rs11733534
rs6854661	rs6854661	rs6854661	rs6854661
rs34076257	rs34076257	rs34076257	rs34076257
rs185425	rs185425	rs185425	rs185425
rs7732234	rs7732234	rs7732234	rs7732234
rs11949033	rs11949033	rs11949033	rs11949033
rs9406074	rs9406074	rs9406074	rs9406074
rs9469713	rs9469713	rs9469713	rs9469713
rs9455078	rs9455078	rs9455078	rs9455078
rs7755078	rs7755078	rs7755078	rs7755078
rs7797075	rs7797075	rs7797075	rs7797075
rs1464895	rs1464895	rs1464895	rs1464895
rs320704	rs320704	rs320704	rs320704
rs16914984	rs16914984	rs16914984	rs16914984
rs7011741	rs7011741	rs7011741	rs7011741
rs4734220	rs4734220	rs4734220	rs4734220
rs10110946	rs10110946	rs10110946	rs10110946
rs7975892	rs7975892	rs7975892	rs7975892
rs4913307	rs4913307	rs4913307	rs4913307
rs17023015	rs17023015	rs17023015	rs17023015
rs28680591	rs28680591	rs28680591	rs28680591
rs2288031	rs2288031	rs2288031	rs2288031
rs917486	rs917486	rs917486	rs917486
rs4891159	rs4891159	rs4891159	rs4891159
rs7575839	rs7575839	rs7575839	rs7575839
rs17008541	rs17008541	rs17008541	rs17008541
rs3896630	rs3896630	rs3896630	rs3896630
rs197770	rs197770	rs197770	rs197770
rs704246	rs704246	rs704246	rs704246
rs12695746	rs12695746	rs12695746	rs12695746
rs13095680	rs13095680	rs13095680	rs13095680
rs3108396	rs3108396	rs3108396	rs3108396
rs1902112	rs1902112	rs1902112	rs1902112
rs6883139	rs6883139	rs6883139	rs6883139
rs269783	rs269783	rs269783	rs269783
rs853685	rs853685	rs853685	rs853685
rs714051	rs714051	rs714051	rs714051
rs4714759	rs4714759	rs4714759	rs4714759
rs876380	rs876380	rs876380	rs876380
rs13281070	rs13281070	rs13281070	rs13281070
rs13274698	rs13274698	rs13274698	rs13274698
rs12677618	rs12677618	rs12677618	rs12677618
rs12218449	rs12218449	rs12218449	rs12218449
rs12251135	rs12251135	rs12251135	rs12251135
rs12799226	rs12799226	rs12799226	rs12799226
rs2540142	rs2540142	rs2540142	rs2540142
rs6563110	rs6563110	rs6563110	rs6563110
rs9559913	rs9559913	rs9559913	rs9559913
rs12323512	rs12323512	rs12323512	rs12323512
rs2277849	rs2277849	rs2277849	rs2277849
rs6598534	rs6598534	rs6598534	rs6598534
rs11643192	rs11643192	rs11643192	rs11643192
rs2846669	rs2846669	rs2846669	rs2846669
rs3968537	rs3968537	rs3968537	rs3968537
rs1553108	rs1553108	rs1553108	rs1553108
rs2866972	rs2866972	rs2866972	rs2866972
rs6131987	rs6131987	rs6131987	rs6131987
rs1205340	rs1205340	rs1205340	rs1205340
rs11696988	rs11696988	rs11696988	rs11696988
rs688034	rs688034	rs688034	rs688034
rs4846054	rs4846054	rs4846054	rs4846054
rs1779851	rs1779851	rs1779851	rs1779851
rs3018410	rs3018410	rs3018410	rs3018410
rs6663049	rs6663049	rs6663049	rs6663049
rs11551400	rs11551400	rs11551400	rs11551400
rs6434930	rs6434930	rs6434930	rs6434930
rs9842133	rs9842133	rs9842133	rs9842133
rs9869920	rs9869920	rs9869920	rs9869920
rs4260700	rs4260700	rs4260700	rs4260700
rs13183393	rs13183393	rs13183393	rs13183393
rs17446388	rs17446388	rs17446388	rs17446388
rs9401003	rs9401003	rs9401003	rs9401003
rs9355584	rs9355584	rs9355584	rs9355584
rs11983531	rs11983531	rs11983531	rs11983531
rs11768450	rs11768450	rs11768450	rs11768450
rs10111831	rs10111831	rs10111831	rs10111831
rs564854	rs564854	rs564854	rs564854
rs2590289	rs2590289	rs2590289	rs2590289
rs617749	rs617749	rs617749	rs617749
rs4148900	rs4148900	rs4148900	rs4148900
rs9591407	rs9591407	rs9591407	rs9591407
rs9536697	rs9536697	rs9536697	rs9536697
rs12897869	rs12897869	rs12897869	rs12897869
rs7143416	rs7143416	rs7143416	rs7143416
rs907380	rs907380	rs907380	rs907380
rs1994895	rs1994895	rs1994895	rs1994895
rs12453460	rs12453460	rs12453460	rs12453460
rs986363	rs986363	rs986363	rs986363
rs4927219	rs4927219	rs4927219	rs4927219
rs9324162	rs9324162	rs9324162	rs9324162
rs7521837	rs7521837	rs7521837	rs7521837
rs12145347	rs12145347	rs12145347	rs12145347
rs13409819	rs13409819	rs13409819	rs13409819
rs6542839	rs6542839	rs6542839	rs6542839
rs959940	rs959940	rs959940	rs959940
rs9840539	rs9840539	rs9840539	rs9840539
rs537160	rs537160	rs537160	rs537160
rs6899879	rs6899879	rs6899879	rs6899879
rs13231561	rs13231561	rs13231561	rs13231561
rs3849831	rs3849831	rs3849831	rs3849831
rs2350620	rs2350620	rs2350620	rs2350620
rs10504367	rs10504367	rs10504367	rs10504367
rs7815826	rs7815826	rs7815826	rs7815826
rs7469847	rs7469847	rs7469847	rs7469847
rs1822285	rs1822285	rs1822285	rs1822285
rs11222488	rs11222488	rs11222488	rs11222488
rs776195	rs776195	rs776195	rs776195
rs7961855	rs7961855	rs7961855	rs7961855
rs2313478	rs2313478	rs2313478	rs2313478
rs10518899	rs10518899	rs10518899	rs10518899
rs729405	rs729405	rs729405	rs729405
rs8097311	rs8097311	rs8097311	rs8097311
rs8182584	rs8182584	rs8182584	rs8182584
rs9616361	rs9616361	rs9616361	rs9616361
rs12030183	rs12030183	rs12030183	rs12030183
rs1160318	rs1160318	rs1160318	rs1160318
rs4378200	rs4378200	rs4378200	rs4378200
rs6685037	rs6685037	rs6685037	rs6685037
rs7371202	rs7371202	rs7371202	rs7371202
rs13428454	rs13428454	rs13428454	rs13428454
rs10935254	rs10935254	rs10935254	rs10935254
rs10935348	rs10935348	rs10935348	rs10935348
rs7657073	rs7657073	rs7657073	rs7657073
rs17230634	rs17230634	rs17230634	rs17230634
rs973205	rs973205	rs973205	rs973205
rs17153134	rs17153134	rs17153134	rs17153134
rs2304694	rs2304694	rs2304694	rs2304694
rs2160321	rs2160321	rs2160321	rs2160321
rs4601231	rs4601231	rs4601231	rs4601231
rs7910586	rs7910586	rs7910586	rs7910586
rs2998285	rs2998285	rs2998285	rs2998285
rs11191593	rs11191593	rs11191593	rs11191593
rs175129	rs175129	rs175129	rs175129
rs1346264	rs1346264	rs1346264	rs1346264
rs4774863	rs4774863	rs4774863	rs4774863
rs2353695	rs2353695	rs2353695	rs2353695
rs2162943	rs2162943	rs2162943	rs2162943
rs10853117	rs10853117	rs10853117	rs10853117
rs2255341	rs2255341	rs2255341	rs2255341
rs4822549	rs4822549	rs4822549	rs4822549
rs1135253	rs1135253	rs1135253	rs1135253
rs1011731	rs1011731	rs1011731	rs1011731
rs9789497	rs9789497	rs9789497	rs9789497
rs1857745	rs1857745	rs1857745	rs1857745
rs13428968	rs13428968	rs13428968	rs13428968
rs10208207	rs10208207	rs10208207	rs10208207
rs1595796	rs1595796	rs1595796	rs1595796
rs17345277	rs17345277	rs17345277	rs17345277
rs11978244	rs11978244	rs11978244	rs11978244
rs13233308	rs13233308	rs13233308	rs13233308
rs2325744	rs2325744	rs2325744	rs2325744
rs13266206	rs13266206	rs13266206	rs13266206
rs10124390	rs10124390	rs10124390	rs10124390
rs2894234	rs2894234	rs2894234	rs2894234
rs2467285	rs2467285	rs2467285	rs2467285
rs10783425	rs10783425	rs10783425	rs10783425
rs7991818	rs7991818	rs7991818	rs7991818
rs11642395	rs11642395	rs11642395	rs11642395
rs11081569	rs11081569	rs11081569	rs11081569
rs1571741	rs1571741	rs1571741	rs1571741
rs2269725	rs2269725	rs2269725	rs2269725
rs11164636	rs11164636	rs11164636	rs11164636
rs6670617	rs6670617	rs6670617	rs6670617
rs7593742	rs7593742	rs7593742	rs7593742
rs4531931	rs4531931	rs4531931	rs4531931
rs6773406	rs6773406	rs6773406	rs6773406
rs11708540	rs11708540	rs11708540	rs11708540
rs1598220	rs1598220	rs1598220	rs1598220
rs1581740	rs1581740	rs1581740	rs1581740
rs7692229	rs7692229	rs7692229	rs7692229
rs541373	rs541373	rs541373	rs541373
rs4835297	rs4835297	rs4835297	rs4835297
rs7684943	rs7684943	rs7684943	rs7684943
rs258013	rs258013	rs258013	rs258013
rs4868932	rs4868932	rs4868932	rs4868932
rs1886073	rs1886073	rs1886073	rs1886073
rs16885926	rs16885926	rs16885926	rs16885926
rs2253640	rs2253640	rs2253640	rs2253640
rs12164168	rs12164168	rs12164168	rs12164168
rs10826320	rs10826320	rs10826320	rs10826320
rs6584977	rs6584977	rs6584977	rs6584977
rs11022102	rs11022102	rs11022102	rs11022102
rs4938737	rs4938737	rs4938737	rs4938737
rs73031129	rs73031129	rs73031129	rs73031129
rs2300238	rs2300238	rs2300238	rs2300238
rs2875444	rs2875444	rs2875444	rs2875444
rs767755	rs767755	rs767755	rs767755
rs1000521	rs1000521	rs1000521	rs1000521
rs11847075	rs11847075	rs11847075	rs11847075
rs2295788	rs2295788	rs2295788	rs2295788
rs1864421	rs1864421	rs1864421	rs1864421
rs1132414	rs1132414	rs1132414	rs1132414
rs11882818	rs11882818	rs11882818	rs11882818
rs2062655	rs2062655	rs2062655	rs2062655
rs10205974	rs10205974	rs10205974	rs10205974
rs2515406	rs2515406	rs2515406	rs2515406
rs3772059	rs3772059	rs3772059	rs3772059
rs7634934	rs7634934	rs7634934	rs7634934
rs9860048	rs9860048	rs9860048	rs9860048
rs6549982	rs6549982	rs6549982	rs6549982
rs11921930	rs11921930	rs11921930	rs11921930
rs881751	rs881751	rs881751	rs881751
rs7799006	rs7799006	rs7799006	rs7799006
rs966717	rs966717	rs966717	rs966717
rs1581542	rs1581542	rs1581542	rs1581542
rs972570	rs972570	rs972570	rs972570
rs28442075	rs28442075	rs28442075	rs28442075
rs11615428	rs11615428	rs11615428	rs11615428
rs154433	rs154433	rs154433	rs154433
rs7224513	rs7224513	rs7224513	rs7224513
rs757437	rs757437	rs757437	rs757437
rs8102512	rs8102512	rs8102512	rs8102512
rs5757558	rs5757558	rs5757558	rs5757558
rs12752515	rs12752515	rs12752515	rs12752515
rs7564432	rs7564432	rs7564432	rs7564432
rs72917544	rs72917544	rs72917544	rs72917544
rs12463971	rs12463971	rs12463971	rs12463971
rs10432452	rs10432452	rs10432452	rs10432452
rs11134268	rs11134268	rs11134268	rs11134268
rs250744	rs250744	rs250744	rs250744
rs17733311	rs17733311	rs17733311	rs17733311
rs435466	rs435466	rs435466	rs435466
rs650018	rs650018	rs650018	rs650018
rs7803143	rs7803143	rs7803143	rs7803143
rs3807069	rs3807069	rs3807069	rs3807069
rs1514061	rs1514061	rs1514061	rs1514061
rs4739104	rs4739104	rs4739104	rs4739104
rs2467110	rs2467110	rs2467110	rs2467110
rs16856	rs16856	rs16856	rs16856
rs11858195	rs11858195	rs11858195	rs11858195
rs2470890	rs2470890	rs2470890	rs2470890
rs1474757	rs1474757	rs1474757	rs1474757
rs2277824	rs2277824	rs2277824	rs2277824
rs345314	rs345314	rs345314	rs345314
rs4378238	rs4378238	rs4378238	rs4378238
rs7585241	rs7585241	rs7585241	rs7585241
rs1862968	rs1862968	rs1862968	rs1862968
rs12987048	rs12987048	rs12987048	rs12987048
rs6709673	rs6709673	rs6709673	rs6709673
rs7425787	rs7425787	rs7425787	rs7425787
rs13089371	rs13089371	rs13089371	rs13089371
rs832100	rs832100	rs832100	rs832100
rs1864213	rs1864213	rs1864213	rs1864213
rs17144716	rs17144716	rs17144716	rs17144716
rs13158524	rs13158524	rs13158524	rs13158524
rs12652106	rs12652106	rs12652106	rs12652106
rs7733088	rs7733088	rs7733088	rs7733088
rs17134132	rs17134132	rs17134132	rs17134132
rs9293862	rs9293862	rs9293862	rs9293862
rs12198149	rs12198149	rs12198149	rs12198149
rs7794210	rs7794210	rs7794210	rs7794210
rs3807097	rs3807097	rs3807097	rs3807097
rs668373	rs668373	rs668373	rs668373
rs10233278	rs10233278	rs10233278	rs10233278
rs4236489	rs4236489	rs4236489	rs4236489
rs6952411	rs6952411	rs6952411	rs6952411
rs38987	rs38987	rs38987	rs38987
rs4333645	rs4333645	rs4333645	rs4333645
rs1111764	rs1111764	rs1111764	rs1111764
rs7024495	rs7024495	rs7024495	rs7024495
rs11002928	rs11002928	rs11002928	rs11002928
rs3737058	rs3737058	rs3737058	rs3737058
rs11213985	rs11213985	rs11213985	rs11213985
rs3764002	rs3764002	rs3764002	rs3764002
rs1859458	rs1859458	rs1859458	rs1859458
rs2388536	rs2388536	rs2388536	rs2388536
rs11071118	rs11071118	rs11071118	rs11071118
rs11074624	rs11074624	rs11074624	rs11074624
rs4788808	rs4788808	rs4788808	rs4788808
rs7204722	rs7204722	rs7204722	rs7204722
rs11660277	rs11660277	rs11660277	rs11660277
rs17078976	rs17078976	rs17078976	rs17078976
rs2052242	rs2052242	rs2052242	rs2052242
rs35481364	rs35481364	rs35481364	rs35481364
rs5999098	rs5999098	rs5999098	rs5999098
rs6676701	rs6676701	rs6676701	rs6676701
rs1076860	rs1076860	rs1076860	rs1076860
rs10030326	rs10030326	rs10030326	rs10030326
rs4691118	rs4691118	rs4691118	rs4691118
rs7703870	rs7703870	rs7703870	rs7703870
rs4515335	rs4515335	rs4515335	rs4515335
rs9380641	rs9380641	rs9380641	rs9380641
rs1953613	rs1953613	rs1953613	rs1953613
rs7751022	rs7751022	rs7751022	rs7751022
rs12416395	rs12416395	rs12416395	rs12416395
rs7124854	rs7124854	rs7124854	rs7124854
rs1519956	rs1519956	rs1519956	rs1519956
rs10746122	rs10746122	rs10746122	rs10746122
rs12867851	rs12867851	rs12867851	rs12867851
rs12429141	rs12429141	rs12429141	rs12429141
rs17574479	rs17574479	rs17574479	rs17574479
rs1389565	rs1389565	rs1389565	rs1389565
rs7206133	rs7206133	rs7206133	rs7206133
rs8069696	rs8069696	rs8069696	rs8069696
rs889162	rs889162	rs889162	rs889162
rs457705	rs457705	rs457705	rs457705
rs2242500	rs2242500	rs2242500	rs2242500
rs9817739	rs9817739	rs9817739	rs9817739
rs9831938	rs9831938	rs9831938	rs9831938
rs7699015	rs7699015	rs7699015	rs7699015
rs6937085	rs6937085	rs6937085	rs6937085
rs7739373	rs7739373	rs7739373	rs7739373
rs9459108	rs9459108	rs9459108	rs9459108
rs11543821	rs11543821	rs11543821	rs11543821
rs4922265	rs4922265	rs4922265	rs4922265
rs1988833	rs1988833	rs1988833	rs1988833
rs7000704	rs7000704	rs7000704	rs7000704
rs812315	rs812315	rs812315	rs812315
rs4762254	rs4762254	rs4762254	rs4762254
rs837957	rs837957	rs837957	rs837957
rs9528630	rs9528630	rs9528630	rs9528630
rs16951472	rs16951472	rs16951472	rs16951472
rs7494968	rs7494968	rs7494968	rs7494968
rs884300	rs884300	rs884300	rs884300
rs4967857	rs4967857	rs4967857	rs4967857
rs10415354	rs10415354	rs10415354	rs10415354
rs2377415	rs2377415	rs2377415	rs2377415
rs2685297	rs2685297	rs2685297	rs2685297
rs16852998	rs16852998	rs16852998	rs16852998
rs2016394	rs2016394	rs2016394	rs2016394
rs893417	rs893417	rs893417	rs893417
rs6771737	rs6771737	rs6771737	rs6771737
rs347133	rs347133	rs347133	rs347133
rs2320879	rs2320879	rs2320879	rs2320879
rs6809037	rs6809037	rs6809037	rs6809037
rs1404782	rs1404782	rs1404782	rs1404782
rs4691299	rs4691299	rs4691299	rs4691299
rs1897832	rs1897832	rs1897832	rs1897832
rs1392281	rs1392281	rs1392281	rs1392281
rs9472516	rs9472516	rs9472516	rs9472516
rs6978212	rs6978212	rs6978212	rs6978212
rs11987927	rs11987927	rs11987927	rs11987927
rs17150478	rs17150478	rs17150478	rs17150478
rs9797	rs9797	rs9797	rs9797
rs17645417	rs17645417	rs17645417	rs17645417
rs12545751	rs12545751	rs12545751	rs12545751
rs16938888	rs16938888	rs16938888	rs16938888
rs1871745	rs1871745	rs1871745	rs1871745
rs3780350	rs3780350	rs3780350	rs3780350
rs11116552	rs11116552	rs11116552	rs11116552
rs6492466	rs6492466	rs6492466	rs6492466
rs6576265	rs6576265	rs6576265	rs6576265
rs1952896	rs1952896	rs1952896	rs1952896
rs6510042	rs6510042	rs6510042	rs6510042
rs17809399	rs17809399	rs17809399	rs17809399
rs116002	rs116002	rs116002	rs116002
rs2853712	rs2853712	rs2853712	rs2853712
rs16902819	rs16902819	rs16902819	rs16902819
rs371315	rs371315	rs371315	rs371315
rs7721184	rs7721184	rs7721184	rs7721184
rs1859894	rs1859894	rs1859894	rs1859894
rs13180928	rs13180928	rs13180928	rs13180928
rs7759452	rs7759452	rs7759452	rs7759452
rs12000	rs12000	rs12000	rs12000
rs798299	rs798299	rs798299	rs798299
rs6560609	rs6560609	rs6560609	rs6560609
rs10760312	rs10760312	rs10760312	rs10760312
rs4362074	rs4362074	rs4362074	rs4362074
rs2228526	rs2228526	rs2228526	rs2228526
rs948017	rs948017	rs948017	rs948017
rs12575544	rs12575544	rs12575544	rs12575544
rs11218863	rs11218863	rs11218863	rs11218863
rs10848560	rs10848560	rs10848560	rs10848560
rs11833537	rs11833537	rs11833537	rs11833537
rs2169074	rs2169074	rs2169074	rs2169074
rs2024446	rs2024446	rs2024446	rs2024446
rs7218395	rs7218395	rs7218395	rs7218395
rs239053	rs239053	rs239053	rs239053
rs11264139	rs11264139	rs11264139	rs11264139
rs6676696	rs6676696	rs6676696	rs6676696
rs2072704	rs2072704	rs2072704	rs2072704
rs1486472	rs1486472	rs1486472	rs1486472
rs6710313	rs6710313	rs6710313	rs6710313
rs11124194	rs11124194	rs11124194	rs11124194
rs6548429	rs6548429	rs6548429	rs6548429
rs1515592	rs1515592	rs1515592	rs1515592
rs17253174	rs17253174	rs17253174	rs17253174
rs2929726	rs2929726	rs2929726	rs2929726
rs3849678	rs3849678	rs3849678	rs3849678
rs979031	rs979031	rs979031	rs979031
rs4921195	rs4921195	rs4921195	rs4921195
rs1560667	rs1560667	rs1560667	rs1560667
rs7757906	rs7757906	rs7757906	rs7757906
rs723054	rs723054	rs723054	rs723054
rs420361	rs420361	rs420361	rs420361
rs4707917	rs4707917	rs4707917	rs4707917
rs589143	rs589143	rs589143	rs589143
rs6947696	rs6947696	rs6947696	rs6947696
rs6985254	rs6985254	rs6985254	rs6985254
rs2126794	rs2126794	rs2126794	rs2126794
rs10119492	rs10119492	rs10119492	rs10119492
rs9410429	rs9410429	rs9410429	rs9410429
rs7038277	rs7038277	rs7038277	rs7038277
rs882870	rs882870	rs882870	rs882870
rs7931721	rs7931721	rs7931721	rs7931721
rs10484173	rs10484173	rs10484173	rs10484173
rs17101161	rs17101161	rs17101161	rs17101161
rs2721833	rs2721833	rs2721833	rs2721833
rs4808844	rs4808844	rs4808844	rs4808844
rs7249265	rs7249265	rs7249265	rs7249265
rs6038432	rs6038432	rs6038432	rs6038432
rs7265754	rs7265754	rs7265754	rs7265754
rs6081411	rs6081411	rs6081411	rs6081411
rs1641155	rs1641155	rs1641155	rs1641155
rs281583	rs281583	rs281583	rs281583
rs10928398	rs10928398	rs10928398	rs10928398
rs9311311	rs9311311	rs9311311	rs9311311
rs11130620	rs11130620	rs11130620	rs11130620
rs6849534	rs6849534	rs6849534	rs6849534
rs6887589	rs6887589	rs6887589	rs6887589
rs9505086	rs9505086	rs9505086	rs9505086
rs1342316	rs1342316	rs1342316	rs1342316
rs6461855	rs6461855	rs6461855	rs6461855
rs2922494	rs2922494	rs2922494	rs2922494
rs10901212	rs10901212	rs10901212	rs10901212
rs4922816	rs4922816	rs4922816	rs4922816
rs12362209	rs12362209	rs12362209	rs12362209
rs324010	rs324010	rs324010	rs324010
rs1940550	rs1940550	rs1940550	rs1940550
rs11854184	rs11854184	rs11854184	rs11854184
rs12594883	rs12594883	rs12594883	rs12594883
rs4526623	rs4526623	rs4526623	rs4526623
rs197394	rs197394	rs197394	rs197394
rs12035247	rs12035247	rs12035247	rs12035247
rs17688176	rs17688176	rs17688176	rs17688176
rs10495328	rs10495328	rs10495328	rs10495328
rs7577875	rs7577875	rs7577875	rs7577875
rs67014083	rs67014083	rs67014083	rs67014083
rs16863530	rs16863530	rs16863530	rs16863530
rs9290298	rs9290298	rs9290298	rs9290298
rs10058989	rs10058989	rs10058989	rs10058989
rs23805	rs23805	rs23805	rs23805
rs756281	rs756281	rs756281	rs756281
rs7757550	rs7757550	rs7757550	rs7757550
rs2867041	rs2867041	rs2867041	rs2867041
rs10487648	rs10487648	rs10487648	rs10487648
rs2926715	rs2926715	rs2926715	rs2926715
rs7089539	rs7089539	rs7089539	rs7089539
rs4644637	rs4644637	rs4644637	rs4644637
rs4272805	rs4272805	rs4272805	rs4272805
rs509375	rs509375	rs509375	rs509375
rs10790919	rs10790919	rs10790919	rs10790919
rs9315113	rs9315113	rs9315113	rs9315113
rs9533777	rs9533777	rs9533777	rs9533777
rs8011671	rs8011671	rs8011671	rs8011671
rs12910723	rs12910723	rs12910723	rs12910723
rs17793825	rs17793825	rs17793825	rs17793825
rs12947097	rs12947097	rs12947097	rs12947097
rs4594329	rs4594329	rs4594329	rs4594329
rs6510851	rs6510851	rs6510851	rs6510851
rs1961205	rs1961205	rs1961205	rs1961205
rs2134095	rs2134095	rs2134095	rs2134095
rs6543356	rs6543356	rs6543356	rs6543356
rs7606036	rs7606036	rs7606036	rs7606036
rs11904159	rs11904159	rs11904159	rs11904159
rs7631834	rs7631834	rs7631834	rs7631834
rs9991988	rs9991988	rs9991988	rs9991988
rs425384	rs425384	rs425384	rs425384
rs803223	rs803223	rs803223	rs803223
rs12199579	rs12199579	rs12199579	rs12199579
rs2613588	rs2613588	rs2613588	rs2613588
rs3802133	rs3802133	rs3802133	rs3802133
rs10503733	rs10503733	rs10503733	rs10503733
rs6996957	rs6996957	rs6996957	rs6996957
rs13256084	rs13256084	rs13256084	rs13256084
rs1746153	rs1746153	rs1746153	rs1746153
rs387673	rs387673	rs387673	rs387673
rs10787771	rs10787771	rs10787771	rs10787771
rs2283240	rs2283240	rs2283240	rs2283240
rs10894009	rs10894009	rs10894009	rs10894009
rs8030923	rs8030923	rs8030923	rs8030923
rs11642805	rs11642805	rs11642805	rs11642805
rs257500	rs257500	rs257500	rs257500
rs307078	rs307078	rs307078	rs307078
rs235960	rs235960	rs235960	rs235960
rs1768560	rs1768560	rs1768560	rs1768560
rs12475034	rs12475034	rs12475034	rs12475034
rs13011013	rs13011013	rs13011013	rs13011013
rs3118617	rs3118617	rs3118617	rs3118617
rs2240268	rs2240268	rs2240268	rs2240268
rs2498664	rs2498664	rs2498664	rs2498664
rs6948903	rs6948903	rs6948903	rs6948903
rs3828962	rs3828962	rs3828962	rs3828962
rs7919134	rs7919134	rs7919134	rs7919134
rs2891552	rs2891552	rs2891552	rs2891552
rs7911209	rs7911209	rs7911209	rs7911209
rs12420107	rs12420107	rs12420107	rs12420107
rs896618	rs896618	rs896618	rs896618
rs7118408	rs7118408	rs7118408	rs7118408
rs10877952	rs10877952	rs10877952	rs10877952
rs4135126	rs4135126	rs4135126	rs4135126
rs12578896	rs12578896	rs12578896	rs12578896
rs9318390	rs9318390	rs9318390	rs9318390
rs4902094	rs4902094	rs4902094	rs4902094
rs285702	rs285702	rs285702	rs285702
rs12440758	rs12440758	rs12440758	rs12440758
rs1127920	rs1127920	rs1127920	rs1127920
rs194548	rs194548	rs194548	rs194548
rs4318229	rs4318229	rs4318229	rs4318229
rs4888025	rs4888025	rs4888025	rs4888025
rs11085752	rs11085752	rs11085752	rs11085752
rs7541230	rs7541230	rs7541230	rs7541230
rs7721082	rs7721082	rs7721082	rs7721082
rs12202352	rs12202352	rs12202352	rs12202352
rs11556924	rs11556924	rs11556924	rs11556924
rs1735192	rs1735192	rs1735192	rs1735192
rs10738377	rs10738377	rs10738377	rs10738377
rs842847	rs842847	rs842847	rs842847
rs2807593	rs2807593	rs2807593	rs2807593
rs1043142	rs1043142	rs1043142	rs1043142
rs7975942	rs7975942	rs7975942	rs7975942
rs34530	rs34530	rs34530	rs34530
rs3924426	rs3924426	rs3924426	rs3924426
rs746435	rs746435	rs746435	rs746435
rs2883456	rs2883456	rs2883456	rs2883456
rs16963192	rs16963192	rs16963192	rs16963192
rs933240	rs933240	rs933240	rs933240
rs226810	rs226810	rs226810	rs226810
rs175199	rs175199	rs175199	rs175199
rs17382304	rs17382304	rs17382304	rs17382304
rs2175391	rs2175391	rs2175391	rs2175391
rs555908	rs555908	rs555908	rs555908
rs1346733	rs1346733	rs1346733	rs1346733
rs4561630	rs4561630	rs4561630	rs4561630
rs2376102	rs2376102	rs2376102	rs2376102
rs1558910	rs1558910	rs1558910	rs1558910
rs12640186	rs12640186	rs12640186	rs12640186
rs6848666	rs6848666	rs6848666	rs6848666
rs6877794	rs6877794	rs6877794	rs6877794
rs10069050	rs10069050	rs10069050	rs10069050
rs2748363	rs2748363	rs2748363	rs2748363
rs7454318	rs7454318	rs7454318	rs7454318
rs17168021	rs17168021	rs17168021	rs17168021
rs772071	rs772071	rs772071	rs772071
rs966148	rs966148	rs966148	rs966148
rs9920483	rs9920483	rs9920483	rs9920483
rs4887053	rs4887053	rs4887053	rs4887053
rs12903133	rs12903133	rs12903133	rs12903133
rs7215931	rs7215931	rs7215931	rs7215931
rs9635766	rs9635766	rs9635766	rs9635766
rs10916754	rs10916754	rs10916754	rs10916754
rs2211107	rs2211107	rs2211107	rs2211107
rs13392880	rs13392880	rs13392880	rs13392880
rs12053343	rs12053343	rs12053343	rs12053343
rs10937405	rs10937405	rs10937405	rs10937405
rs1902064	rs1902064	rs1902064	rs1902064
rs2127128	rs2127128	rs2127128	rs2127128
rs1000709	rs1000709	rs1000709	rs1000709
rs7899526	rs7899526	rs7899526	rs7899526
rs1468069	rs1468069	rs1468069	rs1468069
rs3743034	rs3743034	rs3743034	rs3743034
rs10518889	rs10518889	rs10518889	rs10518889
rs11635084	rs11635084	rs11635084	rs11635084
rs2279956	rs2279956	rs2279956	rs2279956
rs6448852	rs6448852	rs6448852	rs6448852
rs2353315	rs2353315	rs2353315	rs2353315
rs7699563	rs7699563	rs7699563	rs7699563
rs7669856	rs7669856	rs7669856	rs7669856
rs10750832	rs10750832	rs10750832	rs10750832
rs10791774	rs10791774	rs10791774	rs10791774
rs17220075	rs17220075	rs17220075	rs17220075
rs2238160	rs2238160	rs2238160	rs2238160
rs12864863	rs12864863	rs12864863	rs12864863
rs12161843	rs12161843	rs12161843	rs12161843
rs3825753	rs3825753	rs3825753	rs3825753
rs1955666	rs1955666	rs1955666	rs1955666
rs172038	rs172038	rs172038	rs172038
rs4817081	rs4817081	rs4817081	rs4817081
rs7526034	rs7526034	rs7526034	rs7526034
rs17131305	rs17131305	rs17131305	rs17131305
rs1061337	rs1061337	rs1061337	rs1061337
rs6666954	rs6666954	rs6666954	rs6666954
rs10920936	rs10920936	rs10920936	rs10920936
rs12736101	rs12736101	rs12736101	rs12736101
rs1361748	rs1361748	rs1361748	rs1361748
rs1448818	rs1448818	rs1448818	rs1448818
rs11098416	rs11098416	rs11098416	rs11098416
rs7743444	rs7743444	rs7743444	rs7743444
rs7453944	rs7453944	rs7453944	rs7453944
rs35380765	rs35380765	rs35380765	rs35380765
rs10238185	rs10238185	rs10238185	rs10238185
rs16881180	rs16881180	rs16881180	rs16881180
rs896491	rs896491	rs896491	rs896491
rs10502170	rs10502170	rs10502170	rs10502170
rs11612607	rs11612607	rs11612607	rs11612607
rs7219493	rs7219493	rs7219493	rs7219493
rs6129731	rs6129731	rs6129731	rs6129731
rs3806358	rs3806358	rs3806358	rs3806358
rs11888862	rs11888862	rs11888862	rs11888862
rs7600018	rs7600018	rs7600018	rs7600018
rs350660	rs350660	rs350660	rs350660
rs9446555	rs9446555	rs9446555	rs9446555
rs2051615	rs2051615	rs2051615	rs2051615
rs6979302	rs6979302	rs6979302	rs6979302
rs4960633	rs4960633	rs4960633	rs4960633
rs7844647	rs7844647	rs7844647	rs7844647
rs4379440	rs4379440	rs4379440	rs4379440
rs4734328	rs4734328	rs4734328	rs4734328
rs11140009	rs11140009	rs11140009	rs11140009
rs10788363	rs10788363	rs10788363	rs10788363
rs4150548	rs4150548	rs4150548	rs4150548
rs12231964	rs12231964	rs12231964	rs12231964
rs10846920	rs10846920	rs10846920	rs10846920
rs1884062	rs1884062	rs1884062	rs1884062
rs11633399	rs11633399	rs11633399	rs11633399
rs8023573	rs8023573	rs8023573	rs8023573
rs6502144	rs6502144	rs6502144	rs6502144
rs1509378	rs1509378	rs1509378	rs1509378
rs1025644	rs1025644	rs1025644	rs1025644
rs9834958	rs9834958	rs9834958	rs9834958
rs4530695	rs4530695	rs4530695	rs4530695
rs17239472	rs17239472	rs17239472	rs17239472
rs831179	rs831179	rs831179	rs831179
rs6863659	rs6863659	rs6863659	rs6863659
rs1616965	rs1616965	rs1616965	rs1616965
rs4265125	rs4265125	rs4265125	rs4265125
rs9641538	rs9641538	rs9641538	rs9641538
rs7831711	rs7831711	rs7831711	rs7831711
rs7357733	rs7357733	rs7357733	rs7357733
rs11591530	rs11591530	rs11591530	rs11591530
rs12782963	rs12782963	rs12782963	rs12782963
rs10896810	rs10896810	rs10896810	rs10896810
rs4245056	rs4245056	rs4245056	rs4245056
rs10842952	rs10842952	rs10842952	rs10842952
rs710725	rs710725	rs710725	rs710725
rs10400465	rs10400465	rs10400465	rs10400465
rs10860152	rs10860152	rs10860152	rs10860152
rs3743824	rs3743824	rs3743824	rs3743824
rs2248949	rs2248949	rs2248949	rs2248949
rs2493278	rs2493278	rs2493278	rs2493278
rs4663747	rs4663747	rs4663747	rs4663747
rs3888882	rs3888882	rs3888882	rs3888882
rs853267	rs853267	rs853267	rs853267
rs6452234	rs6452234	rs6452234	rs6452234
rs329304	rs329304	rs329304	rs329304
rs12200455	rs12200455	rs12200455	rs12200455
rs9379843	rs9379843	rs9379843	rs9379843
rs6900214	rs6900214	rs6900214	rs6900214
rs10954546	rs10954546	rs10954546	rs10954546
rs6983704	rs6983704	rs6983704	rs6983704
rs12266293	rs12266293	rs12266293	rs12266293
rs10999459	rs10999459	rs10999459	rs10999459
rs1006217	rs1006217	rs1006217	rs1006217
rs11077167	rs11077167	rs11077167	rs11077167
rs3829594	rs3829594	rs3829594	rs3829594
rs893188	rs893188	rs893188	rs893188
rs13046636	rs13046636	rs13046636	rs13046636
rs7525655	rs7525655	rs7525655	rs7525655
rs11933154	rs11933154	rs11933154	rs11933154
rs13127289	rs13127289	rs13127289	rs13127289
rs7694824	rs7694824	rs7694824	rs7694824
rs1432094	rs1432094	rs1432094	rs1432094
rs12520518	rs12520518	rs12520518	rs12520518
rs161773	rs161773	rs161773	rs161773
rs12055008	rs12055008	rs12055008	rs12055008
rs2429310	rs2429310	rs2429310	rs2429310
rs6457736	rs6457736	rs6457736	rs6457736
rs1828819	rs1828819	rs1828819	rs1828819
rs10085839	rs10085839	rs10085839	rs10085839
rs443042	rs443042	rs443042	rs443042
rs1981035	rs1981035	rs1981035	rs1981035
rs9539335	rs9539335	rs9539335	rs9539335
rs4981996	rs4981996	rs4981996	rs4981996
rs10137120	rs10137120	rs10137120	rs10137120
rs2098811	rs2098811	rs2098811	rs2098811
rs8043560	rs8043560	rs8043560	rs8043560
rs12927866	rs12927866	rs12927866	rs12927866
rs8064578	rs8064578	rs8064578	rs8064578
rs2847408	rs2847408	rs2847408	rs2847408
rs8082844	rs8082844	rs8082844	rs8082844
rs9975969	rs9975969	rs9975969	rs9975969
rs756550	rs756550	rs756550	rs756550
rs10753191	rs10753191	rs10753191	rs10753191
rs3924917	rs3924917	rs3924917	rs3924917
rs7569367	rs7569367	rs7569367	rs7569367
rs17762453	rs17762453	rs17762453	rs17762453
rs3770236	rs3770236	rs3770236	rs3770236
rs7620572	rs7620572	rs7620572	rs7620572
rs974801	rs974801	rs974801	rs974801
rs2123861	rs2123861	rs2123861	rs2123861
rs27454	rs27454	rs27454	rs27454
rs2096386	rs2096386	rs2096386	rs2096386
rs9399840	rs9399840	rs9399840	rs9399840
rs9640666	rs9640666	rs9640666	rs9640666
rs12675554	rs12675554	rs12675554	rs12675554
rs4342642	rs4342642	rs4342642	rs4342642
rs4421413	rs4421413	rs4421413	rs4421413
rs1469808	rs1469808	rs1469808	rs1469808
rs7124340	rs7124340	rs7124340	rs7124340
rs2239062	rs2239062	rs2239062	rs2239062
rs308680	rs308680	rs308680	rs308680
rs321657	rs321657	rs321657	rs321657
rs2037640	rs2037640	rs2037640	rs2037640
rs5753303	rs5753303	rs5753303	rs5753303
rs10915575	rs10915575	rs10915575	rs10915575
rs1111695	rs1111695	rs1111695	rs1111695
rs10919025	rs10919025	rs10919025	rs10919025
rs3213745	rs3213745	rs3213745	rs3213745
rs6755968	rs6755968	rs6755968	rs6755968
rs1435802	rs1435802	rs1435802	rs1435802
rs4429728	rs4429728	rs4429728	rs4429728
rs6842442	rs6842442	rs6842442	rs6842442
rs755062	rs755062	rs755062	rs755062
rs2473528	rs2473528	rs2473528	rs2473528
rs1950148	rs1950148	rs1950148	rs1950148
rs1419429	rs1419429	rs1419429	rs1419429
rs6988964	rs6988964	rs6988964	rs6988964
rs7034265	rs7034265	rs7034265	rs7034265
rs17721283	rs17721283	rs17721283	rs17721283
rs4362144	rs4362144	rs4362144	rs4362144
rs6590580	rs6590580	rs6590580	rs6590580
rs1413144	rs1413144	rs1413144	rs1413144
rs4771880	rs4771880	rs4771880	rs4771880
rs11071224	rs11071224	rs11071224	rs11071224
rs246240	rs246240	rs246240	rs246240
rs7204089	rs7204089	rs7204089	rs7204089
rs11559205	rs11559205	rs11559205	rs11559205
rs4988406	rs4988406	rs4988406	rs4988406
rs11581394	rs11581394	rs11581394	rs11581394
rs10183727	rs10183727	rs10183727	rs10183727
rs7081	rs7081	rs7081	rs7081
rs11683275	rs11683275	rs11683275	rs11683275
rs6435285	rs6435285	rs6435285	rs6435285
rs6763768	rs6763768	rs6763768	rs6763768
rs1201763	rs1201763	rs1201763	rs1201763
rs9845929	rs9845929	rs9845929	rs9845929
rs10002861	rs10002861	rs10002861	rs10002861
rs13111857	rs13111857	rs13111857	rs13111857
rs16899394	rs16899394	rs16899394	rs16899394
rs1592968	rs1592968	rs1592968	rs1592968
rs17645582	rs17645582	rs17645582	rs17645582
rs9348171	rs9348171	rs9348171	rs9348171
rs834604	rs834604	rs834604	rs834604
rs4871109	rs4871109	rs4871109	rs4871109
rs7863063	rs7863063	rs7863063	rs7863063
rs2768431	rs2768431	rs2768431	rs2768431
rs10825903	rs10825903	rs10825903	rs10825903
rs7974251	rs7974251	rs7974251	rs7974251
rs1697497	rs1697497	rs1697497	rs1697497
rs1884213	rs1884213	rs1884213	rs1884213
rs7493065	rs7493065	rs7493065	rs7493065
rs4784379	rs4784379	rs4784379	rs4784379
rs30428	rs30428	rs30428	rs30428
rs878609	rs878609	rs878609	rs878609
rs2057291	rs2057291	rs2057291	rs2057291
rs135230	rs135230	rs135230	rs135230
rs204267	rs204267	rs204267	rs204267
rs935630	rs935630	rs935630	rs935630
rs2711273	rs2711273	rs2711273	rs2711273
rs4869238	rs4869238	rs4869238	rs4869238
rs11987304	rs11987304	rs11987304	rs11987304
rs952017	rs952017	rs952017	rs952017
rs10156297	rs10156297	rs10156297	rs10156297
rs2495012	rs2495012	rs2495012	rs2495012
rs4319431	rs4319431	rs4319431	rs4319431
rs916827	rs916827	rs916827	rs916827
rs1148058	rs1148058	rs1148058	rs1148058
rs7139238	rs7139238	rs7139238	rs7139238
rs4772445	rs4772445	rs4772445	rs4772445
rs710027	rs710027	rs710027	rs710027
rs6496466	rs6496466	rs6496466	rs6496466
rs9911259	rs9911259	rs9911259	rs9911259
rs766712	rs766712	rs766712	rs766712
rs817318	rs817318	rs817318	rs817318
rs6711452	rs6711452	rs6711452	rs6711452
rs1450054	rs1450054	rs1450054	rs1450054
rs903196	rs903196	rs903196	rs903196
rs2597125	rs2597125	rs2597125	rs2597125
rs12193330	rs12193330	rs12193330	rs12193330
rs193562	rs193562	rs193562	rs193562
rs10952779	rs10952779	rs10952779	rs10952779
rs2383176	rs2383176	rs2383176	rs2383176
rs2418446	rs2418446	rs2418446	rs2418446
rs1245652	rs1245652	rs1245652	rs1245652
rs9788415	rs9788415	rs9788415	rs9788415
rs1532303	rs1532303	rs1532303	rs1532303
rs4781372	rs4781372	rs4781372	rs4781372
rs1544811	rs1544811	rs1544811	rs1544811
rs231228	rs231228	rs231228	rs231228
rs4603	rs4603	rs4603	rs4603
rs773834	rs773834	rs773834	rs773834
rs2464975	rs2464975	rs2464975	rs2464975
rs4235247	rs4235247	rs4235247	rs4235247
rs10053125	rs10053125	rs10053125	rs10053125
rs11746863	rs11746863	rs11746863	rs11746863
rs1485999	rs1485999	rs1485999	rs1485999
rs16914618	rs16914618	rs16914618	rs16914618
rs34066697	rs34066697	rs34066697	rs34066697
rs10963462	rs10963462	rs10963462	rs10963462
rs731274	rs731274	rs731274	rs731274
rs747614	rs747614	rs747614	rs747614
rs1151514	rs1151514	rs1151514	rs1151514
rs4529948	rs4529948	rs4529948	rs4529948
rs75730813	rs75730813	rs75730813	rs75730813
rs8051733	rs8051733	rs8051733	rs8051733
rs1941686	rs1941686	rs1941686	rs1941686
rs1838962	rs1838962	rs1838962	rs1838962
rs538852	rs538852	rs538852	rs538852
rs12710303	rs12710303	rs12710303	rs12710303
rs2861158	rs2861158	rs2861158	rs2861158
rs6671997	rs6671997	rs6671997	rs6671997
rs966878	rs966878	rs966878	rs966878
rs17018086	rs17018086	rs17018086	rs17018086
rs4144840	rs4144840	rs4144840	rs4144840
rs17641623	rs17641623	rs17641623	rs17641623
rs995891	rs995891	rs995891	rs995891
rs9411446	rs9411446	rs9411446	rs9411446
rs1041541	rs1041541	rs1041541	rs1041541
rs12242220	rs12242220	rs12242220	rs12242220
rs10789833	rs10789833	rs10789833	rs10789833
rs9545675	rs9545675	rs9545675	rs9545675
rs1497067	rs1497067	rs1497067	rs1497067
rs2415785	rs2415785	rs2415785	rs2415785
rs10148041	rs10148041	rs10148041	rs10148041
rs12966500	rs12966500	rs12966500	rs12966500
rs10494331	rs10494331	rs10494331	rs10494331
rs1915222	rs1915222	rs1915222	rs1915222
rs1220121	rs1220121	rs1220121	rs1220121
rs7630053	rs7630053	rs7630053	rs7630053
rs12637997	rs12637997	rs12637997	rs12637997
rs4605820	rs4605820	rs4605820	rs4605820
rs2299027	rs2299027	rs2299027	rs2299027
rs7772966	rs7772966	rs7772966	rs7772966
rs10486264	rs10486264	rs10486264	rs10486264
rs1042992	rs1042992	rs1042992	rs1042992
rs12339187	rs12339187	rs12339187	rs12339187
rs7910470	rs7910470	rs7910470	rs7910470
rs41300566	rs41300566	rs41300566	rs41300566
rs12808129	rs12808129	rs12808129	rs12808129
rs10830430	rs10830430	rs10830430	rs10830430
rs2730902	rs2730902	rs2730902	rs2730902
rs974288	rs974288	rs974288	rs974288
rs7155799	rs7155799	rs7155799	rs7155799
rs4238844	rs4238844	rs4238844	rs4238844
rs17620925	rs17620925	rs17620925	rs17620925
rs1468990	rs1468990	rs1468990	rs1468990
rs1079828	rs1079828	rs1079828	rs1079828
rs9607210	rs9607210	rs9607210	rs9607210
rs1780555	rs1780555	rs1780555	rs1780555
rs3111020	rs3111020	rs3111020	rs3111020
rs11129907	rs11129907	rs11129907	rs11129907
rs4679354	rs4679354	rs4679354	rs4679354
rs2237337	rs2237337	rs2237337	rs2237337
rs2525549	rs2525549	rs2525549	rs2525549
rs726284	rs726284	rs726284	rs726284
rs10081464	rs10081464	rs10081464	rs10081464
rs2427951	rs2427951	rs2427951	rs2427951
rs9315026	rs9315026	rs9315026	rs9315026
rs9539866	rs9539866	rs9539866	rs9539866
rs7234949	rs7234949	rs7234949	rs7234949
rs707534	rs707534	rs707534	rs707534
rs9427811	rs9427811	rs9427811	rs9427811
rs17397667	rs17397667	rs17397667	rs17397667
rs842944	rs842944	rs842944	rs842944
rs974974	rs974974	rs974974	rs974974
rs6432666	rs6432666	rs6432666	rs6432666
rs2114591	rs2114591	rs2114591	rs2114591
rs6804151	rs6804151	rs6804151	rs6804151
rs6441845	rs6441845	rs6441845	rs6441845
rs11709505	rs11709505	rs11709505	rs11709505
rs11712757	rs11712757	rs11712757	rs11712757
rs9882252	rs9882252	rs9882252	rs9882252
rs197212	rs197212	rs197212	rs197212
rs11167957	rs11167957	rs11167957	rs11167957
rs236432	rs236432	rs236432	rs236432
rs607148	rs607148	rs607148	rs607148
rs10828749	rs10828749	rs10828749	rs10828749
rs7350463	rs7350463	rs7350463	rs7350463
rs1813435	rs1813435	rs1813435	rs1813435
rs589448	rs589448	rs589448	rs589448
rs714880	rs714880	rs714880	rs714880
rs415484	rs415484	rs415484	rs415484
rs4445766	rs4445766	rs4445766	rs4445766
rs16964713	rs16964713	rs16964713	rs16964713
rs2211781	rs2211781	rs2211781	rs2211781
rs760531	rs760531	rs760531	rs760531
rs7520101	rs7520101	rs7520101	rs7520101
rs943556	rs943556	rs943556	rs943556
rs1200116	rs1200116	rs1200116	rs1200116
rs1469813	rs1469813	rs1469813	rs1469813
rs2111349	rs2111349	rs2111349	rs2111349
rs13083423	rs13083423	rs13083423	rs13083423
rs9876185	rs9876185	rs9876185	rs9876185
rs11556167	rs11556167	rs11556167	rs11556167
rs419628	rs419628	rs419628	rs419628
rs9457535	rs9457535	rs9457535	rs9457535
rs7837480	rs7837480	rs7837480	rs7837480
rs10823485	rs10823485	rs10823485	rs10823485
rs7895695	rs7895695	rs7895695	rs7895695
rs7204370	rs7204370	rs7204370	rs7204370
rs2941805	rs2941805	rs2941805	rs2941805
rs2868143	rs2868143	rs2868143	rs2868143
rs877801	rs877801	rs877801	rs877801
rs1473455	rs1473455	rs1473455	rs1473455
rs2646852	rs2646852	rs2646852	rs2646852
rs10496470	rs10496470	rs10496470	rs10496470
rs12621121	rs12621121	rs12621121	rs12621121
rs2683529	rs2683529	rs2683529	rs2683529
rs111274143	rs111274143	rs111274143	rs111274143
rs843319	rs843319	rs843319	rs843319
rs6931546	rs6931546	rs6931546	rs6931546
rs11764558	rs11764558	rs11764558	rs11764558
rs2214628	rs2214628	rs2214628	rs2214628
rs12533403	rs12533403	rs12533403	rs12533403
rs11597016	rs11597016	rs11597016	rs11597016
rs1331149	rs1331149	rs1331149	rs1331149
rs4910146	rs4910146	rs4910146	rs4910146
rs7331661	rs7331661	rs7331661	rs7331661
rs2239993	rs2239993	rs2239993	rs2239993
rs3104703	rs3104703	rs3104703	rs3104703
rs2271063	rs2271063	rs2271063	rs2271063
rs1377016	rs1377016	rs1377016	rs1377016
rs2836245	rs2836245	rs2836245	rs2836245
rs928771	rs928771	rs928771	rs928771
rs17031092	rs17031092	rs17031092	rs17031092
rs1495552	rs1495552	rs1495552	rs1495552
rs2731840	rs2731840	rs2731840	rs2731840
rs3129304	rs3129304	rs3129304	rs3129304
rs2080161	rs2080161	rs2080161	rs2080161
rs2462683	rs2462683	rs2462683	rs2462683
rs12235038	rs12235038	rs12235038	rs12235038
rs1360695	rs1360695	rs1360695	rs1360695
rs10508394	rs10508394	rs10508394	rs10508394
rs10833220	rs10833220	rs10833220	rs10833220
rs7478820	rs7478820	rs7478820	rs7478820
rs2242260	rs2242260	rs2242260	rs2242260
rs7998309	rs7998309	rs7998309	rs7998309
rs7336343	rs7336343	rs7336343	rs7336343
rs7339145	rs7339145	rs7339145	rs7339145
rs4794001	rs4794001	rs4794001	rs4794001
rs433852	rs433852	rs433852	rs433852
rs6030749	rs6030749	rs6030749	rs6030749
rs16997717	rs16997717	rs16997717	rs16997717
rs6687882	rs6687882	rs6687882	rs6687882
rs7530686	rs7530686	rs7530686	rs7530686
rs57588482	rs57588482	rs57588482	rs57588482
rs7612822	rs7612822	rs7612822	rs7612822
rs7634938	rs7634938	rs7634938	rs7634938
rs4241857	rs4241857	rs4241857	rs4241857
rs10805886	rs10805886	rs10805886	rs10805886
rs6942008	rs6942008	rs6942008	rs6942008
rs1677933	rs1677933	rs1677933	rs1677933
rs2906308	rs2906308	rs2906308	rs2906308
rs2045637	rs2045637	rs2045637	rs2045637
rs16921046	rs16921046	rs16921046	rs16921046
rs730821	rs730821	rs730821	rs730821
rs10836419	rs10836419	rs10836419	rs10836419
rs898777	rs898777	rs898777	rs898777
rs2077680	rs2077680	rs2077680	rs2077680
rs9922431	rs9922431	rs9922431	rs9922431
rs9888971	rs9888971	rs9888971	rs9888971
rs7185437	rs7185437	rs7185437	rs7185437
rs759831	rs759831	rs759831	rs759831
rs2457971	rs2457971	rs2457971	rs2457971
rs6682872	rs6682872	rs6682872	rs6682872
rs6548032	rs6548032	rs6548032	rs6548032
rs4673010	rs4673010	rs4673010	rs4673010
rs13115793	rs13115793	rs13115793	rs13115793
rs2910756	rs2910756	rs2910756	rs2910756
rs17682153	rs17682153	rs17682153	rs17682153
rs1244414	rs1244414	rs1244414	rs1244414
rs4937909	rs4937909	rs4937909	rs4937909
rs10744798	rs10744798	rs10744798	rs10744798
rs7981112	rs7981112	rs7981112	rs7981112
rs8009922	rs8009922	rs8009922	rs8009922
rs4782152	rs4782152	rs4782152	rs4782152
rs1390136	rs1390136	rs1390136	rs1390136
rs2289093	rs2289093	rs2289093	rs2289093
rs867286	rs867286	rs867286	rs867286
rs2364663	rs2364663	rs2364663	rs2364663
rs1503888	rs1503888	rs1503888	rs1503888
rs7724301	rs7724301	rs7724301	rs7724301
rs1008132	rs1008132	rs1008132	rs1008132
rs17168496	rs17168496	rs17168496	rs17168496
rs7341501	rs7341501	rs7341501	rs7341501
rs12541020	rs12541020	rs12541020	rs12541020
rs7835508	rs7835508	rs7835508	rs7835508
rs1980662	rs1980662	rs1980662	rs1980662
rs11170448	rs11170448	rs11170448	rs11170448
rs2034011	rs2034011	rs2034011	rs2034011
rs2438441	rs2438441	rs2438441	rs2438441
rs2664299	rs2664299	rs2664299	rs2664299
rs16944894	rs16944894	rs16944894	rs16944894
rs9899862	rs9899862	rs9899862	rs9899862
rs80109066	rs80109066	rs80109066	rs80109066
rs7579035	rs7579035	rs7579035	rs7579035
rs988982	rs988982	rs988982	rs988982
rs985374	rs985374	rs985374	rs985374
rs399491	rs399491	rs399491	rs399491
rs13155738	rs13155738	rs13155738	rs13155738
rs10058571	rs10058571	rs10058571	rs10058571
rs11959425	rs11959425	rs11959425	rs11959425
rs628629	rs628629	rs628629	rs628629
rs10824335	rs10824335	rs10824335	rs10824335
rs1532312	rs1532312	rs1532312	rs1532312
rs6489721	rs6489721	rs6489721	rs6489721
rs9525576	rs9525576	rs9525576	rs9525576
rs17717642	rs17717642	rs17717642	rs17717642
rs9935025	rs9935025	rs9935025	rs9935025
rs11654241	rs11654241	rs11654241	rs11654241
rs29109	rs29109	rs29109	rs29109
rs1056141	rs1056141	rs1056141	rs1056141
rs2836770	rs2836770	rs2836770	rs2836770
rs783435	rs783435	rs783435	rs783435
rs1364054	rs1364054	rs1364054	rs1364054
rs12617233	rs12617233	rs12617233	rs12617233
rs7696640	rs7696640	rs7696640	rs7696640
rs1445845	rs1445845	rs1445845	rs1445845
rs4270868	rs4270868	rs4270868	rs4270868
rs11996666	rs11996666	rs11996666	rs11996666
rs11994257	rs11994257	rs11994257	rs11994257
rs13270165	rs13270165	rs13270165	rs13270165
rs4741606	rs4741606	rs4741606	rs4741606
rs2383614	rs2383614	rs2383614	rs2383614
rs12555841	rs12555841	rs12555841	rs12555841
rs10818319	rs10818319	rs10818319	rs10818319
rs562007	rs562007	rs562007	rs562007
rs659197	rs659197	rs659197	rs659197
rs11217091	rs11217091	rs11217091	rs11217091
rs16954628	rs16954628	rs16954628	rs16954628
rs12458228	rs12458228	rs12458228	rs12458228
rs9636424	rs9636424	rs9636424	rs9636424
rs2005613	rs2005613	rs2005613	rs2005613
rs2276645	rs2276645	rs2276645	rs2276645
rs9846396	rs9846396	rs9846396	rs9846396
rs6961257	rs6961257	rs6961257	rs6961257
rs953593	rs953593	rs953593	rs953593
rs17309585	rs17309585	rs17309585	rs17309585
rs7115903	rs7115903	rs7115903	rs7115903
rs4472967	rs4472967	rs4472967	rs4472967
rs7127978	rs7127978	rs7127978	rs7127978
rs12425131	rs12425131	rs12425131	rs12425131
rs10138997	rs10138997	rs10138997	rs10138997
rs81492	rs81492	rs81492	rs81492
rs1788070	rs1788070	rs1788070	rs1788070
rs17291414	rs17291414	rs17291414	rs17291414
rs2865496	rs2865496	rs2865496	rs2865496
rs909770	rs909770	rs909770	rs909770
rs6071201	rs6071201	rs6071201	rs6071201
rs9975836	rs9975836	rs9975836	rs9975836
rs1053624	rs1053624	rs1053624	rs1053624
rs4663557	rs4663557	rs4663557	rs4663557
rs4420983	rs4420983	rs4420983	rs4420983
rs3846407	rs3846407	rs3846407	rs3846407
rs719091	rs719091	rs719091	rs719091
rs287848	rs287848	rs287848	rs287848
rs1744926	rs1744926	rs1744926	rs1744926
rs12540686	rs12540686	rs12540686	rs12540686
rs11769851	rs11769851	rs11769851	rs11769851
rs2204418	rs2204418	rs2204418	rs2204418
rs10739349	rs10739349	rs10739349	rs10739349
rs2724657	rs2724657	rs2724657	rs2724657
rs4783387	rs4783387	rs4783387	rs4783387
rs8055243	rs8055243	rs8055243	rs8055243
rs2269844	rs2269844	rs2269844	rs2269844
rs7226659	rs7226659	rs7226659	rs7226659
rs4809557	rs4809557	rs4809557	rs4809557
rs1009113	rs1009113	rs1009113	rs1009113
rs4663398	rs4663398	rs4663398	rs4663398
rs6781000	rs6781000	rs6781000	rs6781000
rs9817352	rs9817352	rs9817352	rs9817352
rs10514893	rs10514893	rs10514893	rs10514893
rs4259147	rs4259147	rs4259147	rs4259147
rs3931814	rs3931814	rs3931814	rs3931814
rs1047064	rs1047064	rs1047064	rs1047064
rs884263	rs884263	rs884263	rs884263
rs6585225	rs6585225	rs6585225	rs6585225
rs11023542	rs11023542	rs11023542	rs11023542
rs1955021	rs1955021	rs1955021	rs1955021
rs1117152	rs1117152	rs1117152	rs1117152
rs10747821	rs10747821	rs10747821	rs10747821
rs1319306	rs1319306	rs1319306	rs1319306
rs12147159	rs12147159	rs12147159	rs12147159
rs4411504	rs4411504	rs4411504	rs4411504
rs12625057	rs12625057	rs12625057	rs12625057
rs5994376	rs5994376	rs5994376	rs5994376
rs1403919	rs1403919	rs1403919	rs1403919
rs2062133	rs2062133	rs2062133	rs2062133
rs7657182	rs7657182	rs7657182	rs7657182
rs187483	rs187483	rs187483	rs187483
rs17067854	rs17067854	rs17067854	rs17067854
rs9295225	rs9295225	rs9295225	rs9295225
rs17756186	rs17756186	rs17756186	rs17756186
rs4585742	rs4585742	rs4585742	rs4585742
rs3812454	rs3812454	rs3812454	rs3812454
rs1679022	rs1679022	rs1679022	rs1679022
rs11185660	rs11185660	rs11185660	rs11185660
rs11195970	rs11195970	rs11195970	rs11195970
rs9592111	rs9592111	rs9592111	rs9592111
rs7319335	rs7319335	rs7319335	rs7319335
rs8030904	rs8030904	rs8030904	rs8030904
rs1833189	rs1833189	rs1833189	rs1833189
rs153052	rs153052	rs153052	rs153052
rs11867692	rs11867692	rs11867692	rs11867692
rs17313689	rs17313689	rs17313689	rs17313689
rs710580	rs710580	rs710580	rs710580
rs1343762	rs1343762	rs1343762	rs1343762
rs2110186	rs2110186	rs2110186	rs2110186
rs6579757	rs6579757	rs6579757	rs6579757
rs1985222	rs1985222	rs1985222	rs1985222
rs6910151	rs6910151	rs6910151	rs6910151
rs6921682	rs6921682	rs6921682	rs6921682
rs3860828	rs3860828	rs3860828	rs3860828
rs3777723	rs3777723	rs3777723	rs3777723
rs1464092	rs1464092	rs1464092	rs1464092
rs10505664	rs10505664	rs10505664	rs10505664
rs10875483	rs10875483	rs10875483	rs10875483
rs11148709	rs11148709	rs11148709	rs11148709
rs629413	rs629413	rs629413	rs629413
rs11071660	rs11071660	rs11071660	rs11071660
rs4458115	rs4458115	rs4458115	rs4458115
rs10164157	rs10164157	rs10164157	rs10164157
rs2240228	rs2240228	rs2240228	rs2240228
rs236085	rs236085	rs236085	rs236085
rs620514	rs620514	rs620514	rs620514
rs13405095	rs13405095	rs13405095	rs13405095
rs12491058	rs12491058	rs12491058	rs12491058
rs998666	rs998666	rs998666	rs998666
rs10757373	rs10757373	rs10757373	rs10757373
rs1615947	rs1615947	rs1615947	rs1615947
rs16966271	rs16966271	rs16966271	rs16966271
rs12596388	rs12596388	rs12596388	rs12596388
rs33431	rs33431	rs33431	rs33431
rs12481463	rs12481463	rs12481463	rs12481463
rs609845	rs609845	rs609845	rs609845
rs131137	rs131137	rs131137	rs131137
rs4659411	rs4659411	rs4659411	rs4659411
rs6719577	rs6719577	rs6719577	rs6719577
rs10164711	rs10164711	rs10164711	rs10164711
rs13024433	rs13024433	rs13024433	rs13024433
rs2231928	rs2231928	rs2231928	rs2231928
rs9873881	rs9873881	rs9873881	rs9873881
rs715745	rs715745	rs715745	rs715745
rs6886868	rs6886868	rs6886868	rs6886868
rs1334688	rs1334688	rs1334688	rs1334688
rs6931416	rs6931416	rs6931416	rs6931416
rs6962772	rs6962772	rs6962772	rs6962772
rs1773625	rs1773625	rs1773625	rs1773625
rs788065	rs788065	rs788065	rs788065
rs11198905	rs11198905	rs11198905	rs11198905
rs7958583	rs7958583	rs7958583	rs7958583
rs7961361	rs7961361	rs7961361	rs7961361
rs2714717	rs2714717	rs2714717	rs2714717
rs4984406	rs4984406	rs4984406	rs4984406
rs8079726	rs8079726	rs8079726	rs8079726
rs348798	rs348798	rs348798	rs348798
rs10922306	rs10922306	rs10922306	rs10922306
rs907190	rs907190	rs907190	rs907190
rs1137	rs1137	rs1137	rs1137
rs10462457	rs10462457	rs10462457	rs10462457
rs10456623	rs10456623	rs10456623	rs10456623
rs2410666	rs2410666	rs2410666	rs2410666
rs11774963	rs11774963	rs11774963	rs11774963
rs2176397	rs2176397	rs2176397	rs2176397
rs17501756	rs17501756	rs17501756	rs17501756
rs10512009	rs10512009	rs10512009	rs10512009
rs1441747	rs1441747	rs1441747	rs1441747
rs12276043	rs12276043	rs12276043	rs12276043
rs9285795	rs9285795	rs9285795	rs9285795
rs6488810	rs6488810	rs6488810	rs6488810
rs2147639	rs2147639	rs2147639	rs2147639
rs9517863	rs9517863	rs9517863	rs9517863
rs12151036	rs12151036	rs12151036	rs12151036
rs6009945	rs6009945	rs6009945	rs6009945
rs918901	rs918901	rs918901	rs918901
rs4664030	rs4664030	rs4664030	rs4664030
rs1849811	rs1849811	rs1849811	rs1849811
rs9311317	rs9311317	rs9311317	rs9311317
rs7679428	rs7679428	rs7679428	rs7679428
rs1011088	rs1011088	rs1011088	rs1011088
rs7738597	rs7738597	rs7738597	rs7738597
rs3922299	rs3922299	rs3922299	rs3922299
rs4242493	rs4242493	rs4242493	rs4242493
rs7911736	rs7911736	rs7911736	rs7911736
rs323406	rs323406	rs323406	rs323406
rs12457871	rs12457871	rs12457871	rs12457871
rs10407540	rs10407540	rs10407540	rs10407540
rs2293456	rs2293456	rs2293456	rs2293456
rs2267161	rs2267161	rs2267161	rs2267161
rs10127662	rs10127662	rs10127662	rs10127662
rs3748618	rs3748618	rs3748618	rs3748618
rs1962313	rs1962313	rs1962313	rs1962313
rs1156181	rs1156181	rs1156181	rs1156181
rs10009693	rs10009693	rs10009693	rs10009693
rs10016497	rs10016497	rs10016497	rs10016497
rs335101	rs335101	rs335101	rs335101
rs534230	rs534230	rs534230	rs534230
rs11780467	rs11780467	rs11780467	rs11780467
rs11012883	rs11012883	rs11012883	rs11012883
rs4575188	rs4575188	rs4575188	rs4575188
rs12046655	rs12046655	rs12046655	rs12046655
rs16835926	rs16835926	rs16835926	rs16835926
rs6431749	rs6431749	rs6431749	rs6431749
rs1993163	rs1993163	rs1993163	rs1993163
rs813570	rs813570	rs813570	rs813570
rs4680505	rs4680505	rs4680505	rs4680505
rs6851495	rs6851495	rs6851495	rs6851495
rs2648117	rs2648117	rs2648117	rs2648117
rs11753211	rs11753211	rs11753211	rs11753211
rs4722938	rs4722938	rs4722938	rs4722938
rs6578918	rs6578918	rs6578918	rs6578918
rs7169193	rs7169193	rs7169193	rs7169193
rs9302446	rs9302446	rs9302446	rs9302446
rs12051352	rs12051352	rs12051352	rs12051352
rs75565820	rs75565820	rs75565820	rs75565820
rs4925145	rs4925145	rs4925145	rs4925145
rs12150603	rs12150603	rs12150603	rs12150603
rs813173	rs813173	rs813173	rs813173
rs3770728	rs3770728	rs3770728	rs3770728
rs13021542	rs13021542	rs13021542	rs13021542
rs13010104	rs13010104	rs13010104	rs13010104
rs17504644	rs17504644	rs17504644	rs17504644
rs3734355	rs3734355	rs3734355	rs3734355
rs7897383	rs7897383	rs7897383	rs7897383
rs10995251	rs10995251	rs10995251	rs10995251
rs7093613	rs7093613	rs7093613	rs7093613
rs7961863	rs7961863	rs7961863	rs7961863
rs9597616	rs9597616	rs9597616	rs9597616
rs7331625	rs7331625	rs7331625	rs7331625
rs1892054	rs1892054	rs1892054	rs1892054
rs2242379	rs2242379	rs2242379	rs2242379
rs783540	rs783540	rs783540	rs783540
rs9934411	rs9934411	rs9934411	rs9934411
rs587316	rs587316	rs587316	rs587316
rs549147	rs549147	rs549147	rs549147
rs1863803	rs1863803	rs1863803	rs1863803
rs7619681	rs7619681	rs7619681	rs7619681
rs9814010	rs9814010	rs9814010	rs9814010
rs6775772	rs6775772	rs6775772	rs6775772
rs4273712	rs4273712	rs4273712	rs4273712
rs7798625	rs7798625	rs7798625	rs7798625
rs1461865	rs1461865	rs1461865	rs1461865
rs13291498	rs13291498	rs13291498	rs13291498
rs11193150	rs11193150	rs11193150	rs11193150
rs1036259	rs1036259	rs1036259	rs1036259
rs9561995	rs9561995	rs9561995	rs9561995
rs7179376	rs7179376	rs7179376	rs7179376
rs2939402	rs2939402	rs2939402	rs2939402
rs12462820	rs12462820	rs12462820	rs12462820
rs2823981	rs2823981	rs2823981	rs2823981
rs11700664	rs11700664	rs11700664	rs11700664
rs9608535	rs9608535	rs9608535	rs9608535
rs10053880	rs10053880	rs10053880	rs10053880
rs746070	rs746070	rs746070	rs746070
rs10893336	rs10893336	rs10893336	rs10893336
rs12229174	rs12229174	rs12229174	rs12229174
rs6561194	rs6561194	rs6561194	rs6561194
rs3810813	rs3810813	rs3810813	rs3810813
rs2965852	rs2965852	rs2965852	rs2965852
rs11642974	rs11642974	rs11642974	rs11642974
rs12953931	rs12953931	rs12953931	rs12953931
rs2248975	rs2248975	rs2248975	rs2248975
rs132575	rs132575	rs132575	rs132575
rs932376	rs932376	rs932376	rs932376
rs6691118	rs6691118	rs6691118	rs6691118
rs10802901	rs10802901	rs10802901	rs10802901
rs12505595	rs12505595	rs12505595	rs12505595
rs6537101	rs6537101	rs6537101	rs6537101
rs325864	rs325864	rs325864	rs325864
rs2777800	rs2777800	rs2777800	rs2777800
rs17621077	rs17621077	rs17621077	rs17621077
rs12584065	rs12584065	rs12584065	rs12584065
rs17526006	rs17526006	rs17526006	rs17526006
rs1865815	rs1865815	rs1865815	rs1865815
rs4821439	rs4821439	rs4821439	rs4821439
rs6693687	rs6693687	rs6693687	rs6693687
rs4656640	rs4656640	rs4656640	rs4656640
rs12994529	rs12994529	rs12994529	rs12994529
rs307582	rs307582	rs307582	rs307582
rs2046359	rs2046359	rs2046359	rs2046359
rs7763511	rs7763511	rs7763511	rs7763511
rs11769388	rs11769388	rs11769388	rs11769388
rs1450879	rs1450879	rs1450879	rs1450879
rs17755518	rs17755518	rs17755518	rs17755518
rs3816845	rs3816845	rs3816845	rs3816845
rs927966	rs927966	rs927966	rs927966
rs11644298	rs11644298	rs11644298	rs11644298
rs8072684	rs8072684	rs8072684	rs8072684
rs1031019	rs1031019	rs1031019	rs1031019
rs6506838	rs6506838	rs6506838	rs6506838
rs4803286	rs4803286	rs4803286	rs4803286
rs936632		rs936632	rs936632
rs1005051		rs1005051	rs1005051
rs165463		rs165463	rs165463
rs846802		rs846802	rs846802
rs9479954		rs9479954	rs9479954
rs4732379		rs4732379	rs4732379
rs2205362		rs2205362	rs2205362
rs1512396		rs1512396	rs1512396
rs895951		rs895951	rs895951
rs1417673		rs1417673	rs1417673
rs12596703		rs12596703	rs12596703
rs11080149		rs11080149	rs11080149
rs4793573		rs4793573	rs4793573
rs6005201		rs6005201	rs6005201
rs1523300		rs1523300	rs1523300
rs2576767		rs2576767	rs2576767
rs7584715		rs7584715	rs7584715
rs291335		rs291335	rs291335
rs7701154		rs7701154	rs7701154
rs9314221		rs9314221	rs9314221
rs12198323		rs12198323	rs12198323
rs12534665		rs12534665	rs12534665
rs11002480		rs11002480	rs11002480
rs2343075		rs2343075	rs2343075
rs2525055		rs2525055	rs2525055
rs9512311		rs9512311	rs9512311
rs12929095		rs12929095	rs12929095
rs2654189		rs2654189	rs2654189
rs1641510		rs1641510	rs1641510
rs11082066		rs11082066	rs11082066
rs6032678		rs6032678	rs6032678
rs225319		rs225319	rs225319
rs9307118		rs9307118	rs9307118
rs6856692		rs6856692	rs6856692
rs10488211		rs10488211	rs10488211
rs6980766		rs6980766	rs6980766
rs10500825		rs10500825	rs10500825
rs2212487		rs2212487	rs2212487
rs11063069		rs11063069	rs11063069
rs8001794		rs8001794	rs8001794
rs11150624		rs11150624	rs11150624
rs8070200		rs8070200	rs8070200
rs12956914		rs12956914	rs12956914
rs5750860		rs5750860	rs5750860
rs428913		rs428913	rs428913
rs4074436		rs4074436	rs4074436
rs7546596		rs7546596	rs7546596
rs6701020		rs6701020	rs6701020
rs7630738		rs7630738	rs7630738
rs7625740		rs7625740	rs7625740
rs4689832		rs4689832	rs4689832
rs1409691		rs1409691	rs1409691
rs10509116		rs10509116	rs10509116
rs4447378		rs4447378	rs4447378
rs4778799		rs4778799	rs4778799
rs1999334		rs1999334	rs1999334
rs4449074		rs4449074	rs4449074
rs9821632		rs9821632	rs9821632
rs31021		rs31021	rs31021
rs4959456		rs4959456	rs4959456
rs1325024		rs1325024	rs1325024
rs9988938		rs9988938	rs9988938
rs1952993		rs1952993	rs1952993
rs2962442		rs2962442	rs2962442
rs913389		rs913389	rs913389
rs1342032		rs1342032	rs1342032
rs6650777		rs6650777	rs6650777
rs1156953		rs1156953	rs1156953
rs10906142		rs10906142	rs10906142
rs17310053		rs17310053	rs17310053
rs7147046		rs7147046	rs7147046
rs6573823		rs6573823	rs6573823
rs3760341		rs3760341	rs3760341
rs9951569		rs9951569	rs9951569
rs6680382		rs6680382	rs6680382
rs35858730		rs35858730	rs35858730
rs2551968		rs2551968	rs2551968
rs12491508		rs12491508	rs12491508
rs17024708		rs17024708	rs17024708
rs13215959		rs13215959	rs13215959
rs9372336		rs9372336	rs9372336
rs7848725		rs7848725	rs7848725
rs12431939		rs12431939	rs12431939
rs10500396		rs10500396	rs10500396
rs8079985		rs8079985	rs8079985
rs1940995		rs1940995	rs1940995
rs932415		rs932415	rs932415
rs76013375		rs76013375	rs76013375
rs2395926		rs2395926	rs2395926
rs863214		rs863214	rs863214
rs407502		rs407502	rs407502
rs12709458		rs12709458	rs12709458
rs4793569		rs4793569	rs4793569
rs7522712		rs7522712	rs7522712
rs2959265		rs2959265	rs2959265
rs357762		rs357762	rs357762
rs6435264		rs6435264	rs6435264
rs7628541		rs7628541	rs7628541
rs838631		rs838631	rs838631
rs445653		rs445653	rs445653
rs2115138		rs2115138	rs2115138
rs717076		rs717076	rs717076
rs11496296		rs11496296	rs11496296
rs11598027		rs11598027	rs11598027
rs7112468		rs7112468	rs7112468
rs6589377		rs6589377	rs6589377
rs11048916		rs11048916	rs11048916
rs1190229		rs1190229	rs1190229
rs10502620		rs10502620	rs10502620
rs6515646		rs6515646	rs6515646
rs5754245		rs5754245	rs5754245
rs207136		rs207136	rs207136
rs11207416		rs11207416	rs11207416
rs11590469		rs11590469	rs11590469
rs6726762		rs6726762	rs6726762
rs1525861		rs1525861	rs1525861
rs9470779		rs9470779	rs9470779
rs1182672		rs1182672	rs1182672
rs7120599		rs7120599	rs7120599
rs2295882		rs2295882	rs2295882
rs8056081		rs8056081	rs8056081
rs562065		rs562065	rs562065
rs12146081		rs12146081	rs12146081
rs4686952		rs4686952	rs4686952
rs13122924		rs13122924	rs13122924
rs1864180		rs1864180	rs1864180
rs9374318		rs9374318	rs9374318
rs730679		rs730679	rs730679
rs10882754		rs10882754	rs10882754
rs7945392		rs7945392	rs7945392
rs7342239		rs7342239	rs7342239
rs1350091		rs1350091	rs1350091
rs4795351		rs4795351	rs4795351
rs4795064		rs4795064	rs4795064
rs2239371		rs2239371	rs2239371
rs166719		rs166719	rs166719
rs1889170		rs1889170	rs1889170
rs803194		rs803194	rs803194
rs2256126		rs2256126	rs2256126
rs6725116		rs6725116	rs6725116
rs1523060		rs1523060	rs1523060
rs6836610		rs6836610	rs6836610
rs11935103		rs11935103	rs11935103
rs1783229		rs1783229	rs1783229
rs944899		rs944899	rs944899
rs1053213		rs1053213	rs1053213
rs2015748		rs2015748	rs2015748
rs391479		rs391479	rs391479
rs2474382		rs2474382	rs2474382
rs6431885		rs6431885	rs6431885
rs7567242		rs7567242	rs7567242
rs11128254		rs11128254	rs11128254
rs4689318		rs4689318	rs4689318
rs6934794		rs6934794	rs6934794
rs12212395		rs12212395	rs12212395
rs1132306		rs1132306	rs1132306
rs10279499		rs10279499	rs10279499
rs1480890		rs1480890	rs1480890
rs4255105		rs4255105	rs4255105
rs534286		rs534286	rs534286
rs12796185		rs12796185	rs12796185
rs132002		rs132002	rs132002
rs2491612		rs2491612	rs2491612
rs12374260		rs12374260	rs12374260
rs1664786		rs1664786	rs1664786
rs6918464		rs6918464	rs6918464
rs7785609		rs7785609	rs7785609
rs10282659		rs10282659	rs10282659
rs12356319		rs12356319	rs12356319
rs17243350		rs17243350	rs17243350
rs4982029		rs4982029	rs4982029
[truncated: 2,903 more rows]

## Sheet: SNP_MDD
SNPs assoc
CLZ_levels	CLZ_dose	CLZ_Metabolic_Ratio	CLZ_Response
rs11121203	rs11121203	rs11121203	rs11121203
rs2480677	rs2480677	rs2480677	rs2480677
rs17497947	rs17497947	rs17497947	rs17497947
rs1486091	rs1486091	rs1486091	rs1486091
rs2613507	rs2613507	rs2613507	rs2613507
rs7531118	rs7531118	rs7531118	rs7531118
rs11210201	rs11210201	rs11210201	rs11210201
rs1576429	rs1576429	rs1576429	rs1576429
rs1874731	rs1874731	rs1874731	rs1874731
rs2995093	rs2995093	rs2995093	rs2995093
rs6682369	rs6682369	rs6682369	rs6682369
rs13419681	rs13419681	rs13419681	rs13419681
rs1463979	rs1463979	rs1463979	rs1463979
rs12469094	rs12469094	rs12469094	rs12469094
rs4666020	rs4666020	rs4666020	rs4666020
rs1384910	rs1384910	rs1384910	rs1384910
rs2288639	rs2288639	rs2288639	rs2288639
rs12713413	rs12713413	rs12713413	rs12713413
rs17119615	rs17119615	rs17119615	rs17119615
rs359687	rs359687	rs359687	rs359687
rs1123172	rs1123172	rs1123172	rs1123172
rs1920048	rs1920048	rs1920048	rs1920048
rs1025753	rs1025753	rs1025753	rs1025753
rs4852123	rs4852123	rs4852123	rs4852123
rs11130186	rs11130186	rs11130186	rs11130186
rs9830950	rs9830950	rs9830950	rs9830950
rs2593875	rs2593875	rs2593875	rs2593875
rs6806340	rs6806340	rs6806340	rs6806340
rs9878804	rs9878804	rs9878804	rs9878804
rs13116924	rs13116924	rs13116924	rs13116924
rs11051	rs11051	rs11051	rs11051
rs1425664	rs1425664	rs1425664	rs1425664
rs11943170	rs11943170	rs11943170	rs11943170
rs4702528	rs4702528	rs4702528	rs4702528
rs13170493	rs13170493	rs13170493	rs13170493
rs1345825	rs1345825	rs1345825	rs1345825
rs77918970	rs77918970	rs77918970	rs77918970
rs10942672	rs10942672	rs10942672	rs10942672
rs1442111	rs1442111	rs1442111	rs1442111
rs13164188	rs13164188	rs13164188	rs13164188
rs2052450	rs2052450	rs2052450	rs2052450
rs325523	rs325523	rs325523	rs325523
rs11744650	rs11744650	rs11744650	rs11744650
rs7732209	rs7732209	rs7732209	rs7732209
rs11750548	rs11750548	rs11750548	rs11750548
rs4712980	rs4712980	rs4712980	rs4712980
rs3799380	rs3799380	rs3799380	rs3799380
rs6938943	rs6938943	rs6938943	rs6938943
rs200484	rs200484	rs200484	rs200484
rs1150678	rs1150678	rs1150678	rs1150678
rs853685	rs853685	rs853685	rs853685
rs1265099	rs1265099	rs1265099	rs1265099
rs2246618	rs2246618	rs2246618	rs2246618
rs3008841	rs3008841	rs3008841	rs3008841
rs1060911	rs1060911	rs1060911	rs1060911
rs9382120	rs9382120	rs9382120	rs9382120
rs12216275	rs12216275	rs12216275	rs12216275
rs6939697	rs6939697	rs6939697	rs6939697
rs2302632	rs2302632	rs2302632	rs2302632
rs1060700	rs1060700	rs1060700	rs1060700
rs10486432	rs10486432	rs10486432	rs10486432
rs4722938	rs4722938	rs4722938	rs4722938
rs965571	rs965571	rs965571	rs965571
rs9656532	rs9656532	rs9656532	rs9656532
rs2402267	rs2402267	rs2402267	rs2402267
rs17414604	rs17414604	rs17414604	rs17414604
rs4090714	rs4090714	rs4090714	rs4090714
rs9325877	rs9325877	rs9325877	rs9325877
rs2565085	rs2565085	rs2565085	rs2565085
rs4266635	rs4266635	rs4266635	rs4266635
rs2693430	rs2693430	rs2693430	rs2693430
rs12675188	rs12675188	rs12675188	rs12675188
rs2304344	rs2304344	rs2304344	rs2304344
rs7866090	rs7866090	rs7866090	rs7866090
rs10809510	rs10809510	rs10809510	rs10809510
rs113501731	rs113501731	rs113501731	rs113501731
rs1219935	rs1219935	rs1219935	rs1219935
rs9314809	rs9314809	rs9314809	rs9314809
rs12336763	rs12336763	rs12336763	rs12336763
rs1132004	rs1132004	rs1132004	rs1132004
rs3814541	rs3814541	rs3814541	rs3814541
rs10759879	rs10759879	rs10759879	rs10759879
rs756136	rs756136	rs756136	rs756136
rs1360692	rs1360692	rs1360692	rs1360692
rs4838077	rs4838077	rs4838077	rs4838077
rs2393190	rs2393190	rs2393190	rs2393190
rs12413409	rs12413409	rs12413409	rs12413409
rs6584635	rs6584635	rs6584635	rs6584635
rs7103557	rs7103557	rs7103557	rs7103557
rs11040106	rs11040106	rs11040106	rs11040106
rs1783983	rs1783983	rs1783983	rs1783983
rs12790660	rs12790660	rs12790660	rs12790660
rs7930907	rs7930907	rs7930907	rs7930907
rs12576616	rs12576616	rs12576616	rs12576616
rs7127845	rs7127845	rs7127845	rs7127845
rs1541884	rs1541884	rs1541884	rs1541884
rs11612312	rs11612312	rs11612312	rs11612312
rs7970141	rs7970141	rs7970141	rs7970141
rs11113292	rs11113292	rs11113292	rs11113292
rs7137807	rs7137807	rs7137807	rs7137807
rs7987487	rs7987487	rs7987487	rs7987487
rs9534637	rs9534637	rs9534637	rs9534637
rs1343607	rs1343607	rs1343607	rs1343607
rs2415664	rs2415664	rs2415664	rs2415664
rs8006520	rs8006520	rs8006520	rs8006520
rs8013655	rs8013655	rs8013655	rs8013655
rs1152591	rs1152591	rs1152591	rs1152591
rs2071407	rs2071407	rs2071407	rs2071407
rs657586	rs657586	rs657586	rs657586
rs8025338	rs8025338	rs8025338	rs8025338
rs1316583	rs1316583	rs1316583	rs1316583
rs2045158	rs2045158	rs2045158	rs2045158
rs8040191	rs8040191	rs8040191	rs8040191
rs11632654	rs11632654	rs11632654	rs11632654
rs2345080	rs2345080	rs2345080	rs2345080
rs3091404	rs3091404	rs3091404	rs3091404
rs11083293	rs11083293	rs11083293	rs11083293
rs8084351	rs8084351	rs8084351	rs8084351
rs1523854	rs1523854	rs1523854	rs1523854
rs8085272	rs8085272	rs8085272	rs8085272
rs4598994	rs4598994	rs4598994	rs4598994
rs12458228	rs12458228	rs12458228	rs12458228
rs4468713	rs4468713	rs4468713	rs4468713
rs2060886	rs2060886	rs2060886	rs2060886
rs17090062	rs17090062	rs17090062	rs17090062
rs1539958	rs1539958	rs1539958	rs1539958
rs17702267	rs17702267	rs17702267	rs17702267
rs17073751	rs17073751	rs17073751	rs17073751
rs17088607	rs17088607	rs17088607	rs17088607
rs10412492	rs10412492	rs10412492	rs10412492
rs6110858	rs6110858	rs6110858	rs6110858
rs910187	rs910187	rs910187	rs910187
rs6020566	rs6020566	rs6020566	rs6020566
rs6027657	rs6027657	rs6027657	rs6027657
rs2824415	rs2824415	rs2824415	rs2824415
rs2838815	rs2838815	rs2838815	rs2838815
rs4920561	rs4920561	rs4920561	rs4920561
rs662655	rs662655	rs662655	rs662655
rs841789	rs841789	rs841789	rs841789
rs12073039	rs12073039	rs12073039	rs12073039
rs4146005	rs4146005	rs4146005	rs4146005
rs11887728	rs11887728	rs11887728	rs11887728
rs9858870	rs9858870	rs9858870	rs9858870
rs6786229	rs6786229	rs6786229	rs6786229
rs10475103	rs10475103	rs10475103	rs10475103
rs2028855	rs2028855	rs2028855	rs2028855
rs998754	rs998754	rs998754	rs998754
rs9396857	rs9396857	rs9396857	rs9396857
rs1800629	rs1800629	rs1800629	rs1800629
rs707939	rs707939	rs707939	rs707939
rs420361	rs420361	rs420361	rs420361
rs4710584	rs4710584	rs4710584	rs4710584
rs4840161	rs4840161	rs4840161	rs4840161
rs9486902	rs9486902	rs9486902	rs9486902
rs6942458	rs6942458	rs6942458	rs6942458
rs1608837	rs1608837	rs1608837	rs1608837
rs11249943	rs11249943	rs11249943	rs11249943
rs618190	rs618190	rs618190	rs618190
rs6470648	rs6470648	rs6470648	rs6470648
rs10809084	rs10809084	rs10809084	rs10809084
rs326740	rs326740	rs326740	rs326740
rs17817254	rs17817254	rs17817254	rs17817254
rs11046571	rs11046571	rs11046571	rs11046571
rs10771146	rs10771146	rs10771146	rs10771146
rs11068891	rs11068891	rs11068891	rs11068891
rs261476	rs261476	rs261476	rs261476
rs8005474	rs8005474	rs8005474	rs8005474
rs12885453	rs12885453	rs12885453	rs12885453
rs8014204	rs8014204	rs8014204	rs8014204
rs2019175	rs2019175	rs2019175	rs2019175
rs1599799	rs1599799	rs1599799	rs1599799
rs1134231	rs1134231	rs1134231	rs1134231
rs775122	rs775122	rs775122	rs775122
rs4912100	rs4912100	rs4912100	rs4912100
rs795047	rs795047	rs795047	rs795047
rs11587574	rs11587574	rs11587574	rs11587574
rs10127983	rs10127983	rs10127983	rs10127983
rs10798463	rs10798463	rs10798463	rs10798463
rs12736101	rs12736101	rs12736101	rs12736101
rs1153933	rs1153933	rs1153933	rs1153933
rs7577250	rs7577250	rs7577250	rs7577250
rs11903702	rs11903702	rs11903702	rs11903702
rs17567518	rs17567518	rs17567518	rs17567518
rs13093535	rs13093535	rs13093535	rs13093535
rs4687336	rs4687336	rs4687336	rs4687336
rs1583219	rs1583219	rs1583219	rs1583219
rs6866941	rs6866941	rs6866941	rs6866941
rs605790	rs605790	rs605790	rs605790
rs3823624	rs3823624	rs3823624	rs3823624
rs6949245	rs6949245	rs6949245	rs6949245
rs17570297	rs17570297	rs17570297	rs17570297
rs37087	rs37087	rs37087	rs37087
rs12113865	rs12113865	rs12113865	rs12113865
rs7002775	rs7002775	rs7002775	rs7002775
rs1576026	rs1576026	rs1576026	rs1576026
rs11559578	rs11559578	rs11559578	rs11559578
rs386795	rs386795	rs386795	rs386795
rs10861183	rs10861183	rs10861183	rs10861183
rs1581563	rs1581563	rs1581563	rs1581563
rs9512233	rs9512233	rs9512233	rs9512233
rs4420439	rs4420439	rs4420439	rs4420439
rs4787008	rs4787008	rs4787008	rs4787008
rs4795064	rs4795064	rs4795064	rs4795064
rs11151646	rs11151646	rs11151646	rs11151646
rs3105602	rs3105602	rs3105602	rs3105602
rs590503	rs590503	rs590503	rs590503
rs1006625	rs1006625	rs1006625	rs1006625
rs7548507	rs7548507	rs7548507	rs7548507
rs2722591	rs2722591	rs2722591	rs2722591
rs13014483	rs13014483	rs13014483	rs13014483
rs6764658	rs6764658	rs6764658	rs6764658
rs13124128	rs13124128	rs13124128	rs13124128
rs2664017	rs2664017	rs2664017	rs2664017
rs6866116	rs6866116	rs6866116	rs6866116
rs7751264	rs7751264	rs7751264	rs7751264
rs6923278	rs6923278	rs6923278	rs6923278
rs7746199	rs7746199	rs7746199	rs7746199
rs2814112	rs2814112	rs2814112	rs2814112
rs17054787	rs17054787	rs17054787	rs17054787
rs10260200	rs10260200	rs10260200	rs10260200
rs1637841	rs1637841	rs1637841	rs1637841
rs3814538	rs3814538	rs3814538	rs3814538
rs224299	rs224299	rs224299	rs224299
rs1002745	rs1002745	rs1002745	rs1002745
rs10839224	rs10839224	rs10839224	rs10839224
rs10860341	rs10860341	rs10860341	rs10860341
rs7957299	rs7957299	rs7957299	rs7957299
rs7981424	rs7981424	rs7981424	rs7981424
rs9567388	rs9567388	rs9567388	rs9567388
rs428328	rs428328	rs428328	rs428328
rs362414	rs362414	rs362414	rs362414
rs16974215	rs16974215	rs16974215	rs16974215
rs8044082	rs8044082	rs8044082	rs8044082
rs11647703	rs11647703	rs11647703	rs11647703
rs461785	rs461785	rs461785	rs461785
rs1017414	rs1017414	rs1017414	rs1017414
rs651279	rs651279	rs651279	rs651279
rs11701686	rs11701686	rs11701686	rs11701686
rs1542282	rs1542282	rs1542282	rs1542282
rs1258391	rs1258391	rs1258391	rs1258391
rs750374	rs750374	rs750374	rs750374
rs6773155	rs6773155	rs6773155	rs6773155
rs941349	rs941349	rs941349	rs941349
rs889289	rs889289	rs889289	rs889289
rs4535419	rs4535419	rs4535419	rs4535419
rs2523590	rs2523590	rs2523590	rs2523590
rs6924193	rs6924193	rs6924193	rs6924193
rs11514983	rs11514983	rs11514983	rs11514983
rs17819684	rs17819684	rs17819684	rs17819684
rs802383	rs802383	rs802383	rs802383
rs4473996	rs4473996	rs4473996	rs4473996
rs17692377	rs17692377	rs17692377	rs17692377
rs12546622	rs12546622	rs12546622	rs12546622
rs9642819	rs9642819	rs9642819	rs9642819
rs10965177	rs10965177	rs10965177	rs10965177
rs7912438	rs7912438	rs7912438	rs7912438
rs6589377	rs6589377	rs6589377	rs6589377
rs493725	rs493725	rs493725	rs493725
rs10774932	rs10774932	rs10774932	rs10774932
rs7498985	rs7498985	rs7498985	rs7498985
rs319758	rs319758	rs319758	rs319758
rs882114	rs882114	rs882114	rs882114
rs6090639	rs6090639	rs6090639	rs6090639
rs2572306	rs2572306	rs2572306	rs2572306
rs523141	rs523141	rs523141	rs523141
rs1881396	rs1881396	rs1881396	rs1881396
rs10439444	rs10439444	rs10439444	rs10439444
rs4399701	rs4399701	rs4399701	rs4399701
rs10865956	rs10865956	rs10865956	rs10865956
rs2048284	rs2048284	rs2048284	rs2048284
rs7699512	rs7699512	rs7699512	rs7699512
rs4698103	rs4698103	rs4698103	rs4698103
rs4380648	rs4380648	rs4380648	rs4380648
rs2569047	rs2569047	rs2569047	rs2569047
rs1057870	rs1057870	rs1057870	rs1057870
rs4737703	rs4737703	rs4737703	rs4737703
rs12545023	rs12545023	rs12545023	rs12545023
rs55708957	rs55708957	rs55708957	rs55708957
rs1322280	rs1322280	rs1322280	rs1322280
rs10987911	rs10987911	rs10987911	rs10987911
rs7091469	rs7091469	rs7091469	rs7091469
rs2351822	rs2351822	rs2351822	rs2351822
rs10895718	rs10895718	rs10895718	rs10895718
rs3759300	rs3759300	rs3759300	rs3759300
rs2218688	rs2218688	rs2218688	rs2218688
rs17273968	rs17273968	rs17273968	rs17273968
rs12921812	rs12921812	rs12921812	rs12921812
rs17073547	rs17073547	rs17073547	rs17073547
rs12751587	rs12751587	rs12751587	rs12751587
rs199930	rs199930	rs199930	rs199930
rs587640	rs587640	rs587640	rs587640
rs2029665	rs2029665	rs2029665	rs2029665
rs4688078	rs4688078	rs4688078	rs4688078
rs10589	rs10589	rs10589	rs10589
rs10940145	rs10940145	rs10940145	rs10940145
rs7732320	rs7732320	rs7732320	rs7732320
rs12216101	rs12216101	rs12216101	rs12216101
rs4358615	rs4358615	rs4358615	rs4358615
rs625745	rs625745	rs625745	rs625745
rs2057999	rs2057999	rs2057999	rs2057999
rs215674	rs215674	rs215674	rs215674
rs10259273	rs10259273	rs10259273	rs10259273
rs10256184	rs10256184	rs10256184	rs10256184
rs13292646	rs13292646	rs13292646	rs13292646
rs4746541	rs4746541	rs4746541	rs4746541
rs4766950	rs4766950	rs4766950	rs4766950
rs10498293	rs10498293	rs10498293	rs10498293
rs1495471	rs1495471	rs1495471	rs1495471
rs2062655	rs2062655	rs2062655	rs2062655
rs12022529	rs12022529	rs12022529	rs12022529
rs6691915	rs6691915	rs6691915	rs6691915
rs2745486	rs2745486	rs2745486	rs2745486
rs942100	rs942100	rs942100	rs942100
rs2811558	rs2811558	rs2811558	rs2811558
rs6730119	rs6730119	rs6730119	rs6730119
rs76547437	rs76547437	rs76547437	rs76547437
rs11709110	rs11709110	rs11709110	rs11709110
rs4859231	rs4859231	rs4859231	rs4859231
rs1969531	rs1969531	rs1969531	rs1969531
rs17703021	rs17703021	rs17703021	rs17703021
rs6863880	rs6863880	rs6863880	rs6863880
rs10941665	rs10941665	rs10941665	rs10941665
rs10498837	rs10498837	rs10498837	rs10498837
rs6901490	rs6901490	rs6901490	rs6901490
rs10958369	rs10958369	rs10958369	rs10958369
rs10869770	rs10869770	rs10869770	rs10869770
rs7900617	rs7900617	rs7900617	rs7900617
rs2451462	rs2451462	rs2451462	rs2451462
rs7070463	rs7070463	rs7070463	rs7070463
rs12419289	rs12419289	rs12419289	rs12419289
rs4767740	rs4767740	rs4767740	rs4767740
rs9563035	rs9563035	rs9563035	rs9563035
rs2945461	rs2945461	rs2945461	rs2945461
rs12599955	rs12599955	rs12599955	rs12599955
rs17117430	rs17117430	rs17117430	rs17117430
rs6667545	rs6667545	rs6667545	rs6667545
rs4499429	rs4499429	rs4499429	rs4499429
rs6802156	rs6802156	rs6802156	rs6802156
rs12638134	rs12638134	rs12638134	rs12638134
rs10933962	rs10933962	rs10933962	rs10933962
rs711959	rs711959	rs711959	rs711959
rs12500587	rs12500587	rs12500587	rs12500587
rs2037012	rs2037012	rs2037012	rs2037012
rs883698	rs883698	rs883698	rs883698
rs13168575	rs13168575	rs13168575	rs13168575
rs211456	rs211456	rs211456	rs211456
rs12191545	rs12191545	rs12191545	rs12191545
rs966053	rs966053	rs966053	rs966053
rs3801730	rs3801730	rs3801730	rs3801730
rs12155793	rs12155793	rs12155793	rs12155793
rs7824499	rs7824499	rs7824499	rs7824499
rs1001199	rs1001199	rs1001199	rs1001199
rs704617	rs704617	rs704617	rs704617
rs1940626	rs1940626	rs1940626	rs1940626
rs708868	rs708868	rs708868	rs708868
rs17605645	rs17605645	rs17605645	rs17605645
rs3759929	rs3759929	rs3759929	rs3759929
rs12599474	rs12599474	rs12599474	rs12599474
rs12757542	rs12757542	rs12757542	rs12757542
rs11210105	rs11210105	rs11210105	rs11210105
rs4650608	rs4650608	rs4650608	rs4650608
rs7530362	rs7530362	rs7530362	rs7530362
rs874975	rs874975	rs874975	rs874975
rs17648731	rs17648731	rs17648731	rs17648731
rs13398082	rs13398082	rs13398082	rs13398082
rs4859120	rs4859120	rs4859120	rs4859120
rs13145713	rs13145713	rs13145713	rs13145713
rs1438712	rs1438712	rs1438712	rs1438712
rs3013678	rs3013678	rs3013678	rs3013678
rs10155668	rs10155668	rs10155668	rs10155668
rs13226913	rs13226913	rs13226913	rs13226913
rs9648688	rs9648688	rs9648688	rs9648688
rs10243212	rs10243212	rs10243212	rs10243212
rs2719353	rs2719353	rs2719353	rs2719353
rs12345318	rs12345318	rs12345318	rs12345318
rs2153953	rs2153953	rs2153953	rs2153953
rs7975313	rs7975313	rs7975313	rs7975313
rs1287573	rs1287573	rs1287573	rs1287573
rs12889954	rs12889954	rs12889954	rs12889954
rs7215922	rs7215922	rs7215922	rs7215922
rs2000945	rs2000945	rs2000945	rs2000945
rs611775	rs611775	rs611775	rs611775
rs4920381	rs4920381	rs4920381
rs12692222	rs12692222	rs12692222
rs11707582	rs11707582	rs11707582
rs7431379	rs7431379	rs7431379
rs13097965	rs13097965	rs13097965
rs1452397	rs1452397	rs1452397
rs10075871	rs10075871	rs10075871
rs1347120	rs1347120	rs1347120
rs33409	rs33409	rs33409
rs4129128	rs4129128	rs4129128
rs991611	rs991611	rs991611
rs2764267	rs2764267	rs2764267
rs6948049	rs6948049	rs6948049
rs10263196	rs10263196	rs10263196
rs801089	rs801089	rs801089
rs1548353	rs1548353	rs1548353
rs1407345	rs1407345	rs1407345
rs2035464	rs2035464	rs2035464
rs264498	rs264498	rs264498
rs10848295	rs10848295	rs10848295
rs79515939	rs79515939	rs79515939
rs4924501	rs4924501	rs4924501
rs739710	rs739710	rs739710
rs3902996	rs3902996	rs3902996
rs201151	rs201151	rs201151
rs620547	rs620547	rs620547
rs6431749	rs6431749	rs6431749
rs16823635	rs16823635	rs16823635
rs823530	rs823530	rs823530
rs12509396	rs12509396	rs12509396
rs10009750	rs10009750	rs10009750
rs2310044	rs2310044	rs2310044
rs220930	rs220930	rs220930
rs2499757	rs2499757	rs2499757
rs2789588	rs2789588	rs2789588
rs6467606	rs6467606	rs6467606
rs16924684	rs16924684	rs16924684
rs16923640	rs16923640	rs16923640
rs7025805	rs7025805	rs7025805
rs10896571	rs10896571	rs10896571
rs2665348	rs2665348	rs2665348
rs3730716	rs3730716	rs3730716
rs1978357	rs1978357	rs1978357
rs6115865	rs6115865	rs6115865
rs2876217	rs2876217	rs2876217
rs2205774	rs2205774	rs2205774
rs10874743	rs10874743	rs10874743
rs4264037	rs4264037	rs4264037
rs10203019	rs10203019	rs10203019
rs2619566	rs2619566	rs2619566
rs9838647	rs9838647	rs9838647
rs11130714	rs11130714	rs11130714
rs1816949	rs1816949	rs1816949
rs17689750	rs17689750	rs17689750
rs7647854	rs7647854	rs7647854
rs13127295	rs13127295	rs13127295
rs204236	rs204236	rs204236
rs2073135	rs2073135	rs2073135
rs6931801	rs6931801	rs6931801
rs2347867	rs2347867	rs2347867
rs12546588	rs12546588	rs12546588
rs4921709	rs4921709	rs4921709
rs899106	rs899106	rs899106
rs7845800	rs7845800	rs7845800
rs10835272	rs10835272	rs10835272
rs4450151	rs4450151	rs4450151
rs17080149	rs17080149	rs17080149
rs4799506	rs4799506	rs4799506
rs6507413	rs6507413	rs6507413
rs10495382	rs10495382	rs10495382
rs8179610	rs8179610	rs8179610
rs6706045	rs6706045	rs6706045
rs295129	rs295129	rs295129
rs11687676	rs11687676	rs11687676
rs16992136	rs16992136	rs16992136
rs4520040	rs4520040	rs4520040
rs4617121	rs4617121	rs4617121
rs1157545	rs1157545	rs1157545
rs591322	rs591322	rs591322
rs3783899	rs3783899	rs3783899
rs4260063	rs4260063	rs4260063
rs4785299	rs4785299	rs4785299
rs11075987	rs11075987	rs11075987
rs12607095	rs12607095	rs12607095
rs4891737	rs4891737	rs4891737
rs8104532	rs8104532	rs8104532
rs2836916	rs2836916	rs2836916
rs11261081	rs11261081	rs11261081
rs1474910	rs1474910	rs1474910
rs11125721	rs11125721	rs11125721
rs720755	rs720755	rs720755
rs6773562	rs6773562	rs6773562
rs4616651	rs4616651	rs4616651
rs4679208	rs4679208	rs4679208
rs16861514	rs16861514	rs16861514
rs13098017	rs13098017	rs13098017
rs2608968	rs2608968	rs2608968
rs4895658	rs4895658	rs4895658
rs1567278	rs1567278	rs1567278
rs6465273	rs6465273	rs6465273
rs41779	rs41779	rs41779
rs916784	rs916784	rs916784
rs2058418	rs2058418	rs2058418
rs788991	rs788991	rs788991
rs7075511	rs7075511	rs7075511
rs11018200	rs11018200	rs11018200
rs12271278	rs12271278	rs12271278
rs11622969	rs11622969	rs11622969
rs4132535	rs4132535	rs4132535
rs10469147	rs10469147	rs10469147
rs6086518	rs6086518	rs6086518
rs241501	rs241501	rs241501
rs1356669	rs1356669	rs1356669
rs1897229	rs1897229	rs1897229
rs716975	rs716975	rs716975
rs6413428	rs6413428	rs6413428
rs9351126	rs9351126	rs9351126
rs1340083	rs1340083	rs1340083
rs10867916	rs10867916	rs10867916
rs12411581	rs12411581	rs12411581
rs10791165	rs10791165	rs10791165
rs1629029	rs1629029	rs1629029
rs2806939	rs2806939	rs2806939
rs888415	rs888415	rs888415
rs8014999	rs8014999	rs8014999
rs1864421	rs1864421	rs1864421
rs6498433	rs6498433	rs6498433
rs12458916	rs12458916	rs12458916
rs2134551	rs2134551	rs2134551
rs12408037	rs12408037	rs12408037
rs1098777	rs1098777	rs1098777
rs10007576	rs10007576	rs10007576
rs10042227	rs10042227	rs10042227
rs11764873	rs11764873	rs11764873
rs1029405	rs1029405	rs1029405
rs9656462	rs9656462	rs9656462
rs1470968	rs1470968	rs1470968
rs755228	rs755228	rs755228
rs7940877	rs7940877	rs7940877
rs2000919	rs2000919	rs2000919
rs7134375	rs7134375	rs7134375
rs222732	rs222732	rs222732
rs2316758	rs2316758	rs2316758
rs9947332	rs9947332	rs9947332
rs8132167	rs8132167	rs8132167
rs3103780	rs3103780	rs3103780
rs524770	rs524770	rs524770
rs6576987	rs6576987	rs6576987
rs10932846	rs10932846	rs10932846
rs10516854	rs10516854	rs10516854
rs1919211	rs1919211	rs1919211
rs2309944	rs2309944	rs2309944
rs6457736	rs6457736	rs6457736
rs10509718	rs10509718	rs10509718
rs4554813	rs4554813	rs4554813
rs10832000	rs10832000	rs10832000
rs1355052	rs1355052	rs1355052
rs2165627	rs2165627	rs2165627
rs10861845	rs10861845	rs10861845
rs12892577	rs12892577	rs12892577
rs6495860	rs6495860	rs6495860
rs3087657	rs3087657	rs3087657
rs10163180	rs10163180	rs10163180
rs9927251	rs9927251	rs9927251
rs10514390	rs10514390	rs10514390
rs4968639	rs4968639	rs4968639
rs2427507	rs2427507	rs2427507
rs171005	rs171005	rs171005
rs13401585	rs13401585	rs13401585
rs13017967	rs13017967	rs13017967
rs17032943	rs17032943	rs17032943
rs6790578	rs6790578	rs6790578
rs6444462	rs6444462	rs6444462
rs202299	rs202299	rs202299
rs4700493	rs4700493	rs4700493
rs9473932	rs9473932	rs9473932
rs4707941	rs4707941	rs4707941
rs6979121	rs6979121	rs6979121
rs2520281	rs2520281	rs2520281
rs13258239	rs13258239	rs13258239
rs942292	rs942292	rs942292
rs2578084	rs2578084	rs2578084
rs1964449	rs1964449	rs1964449
rs2874103	rs2874103	rs2874103
rs8020410	rs8020410	rs8020410
rs11854384	rs11854384	rs11854384
rs8045955	rs8045955	rs8045955
rs11645288	rs11645288	rs11645288
rs9928439	rs9928439	rs9928439
rs2241935	rs2241935	rs2241935
rs4613146	rs4613146	rs4613146
rs2978360	rs2978360	rs2978360
rs16975020	rs16975020	rs16975020
rs10794514	rs10794514	rs10794514
rs12753188	rs12753188	rs12753188
rs910625	rs910625	rs910625
rs1044013	rs1044013	rs1044013
rs983491	rs983491	rs983491
rs779994	rs779994	rs779994
rs6738560	rs6738560	rs6738560
rs4667977	rs4667977	rs4667977
rs4426856	rs4426856	rs4426856
rs3762853	rs3762853	rs3762853
rs10515655	rs10515655	rs10515655
rs10499080	rs10499080	rs10499080
rs12660210	rs12660210	rs12660210
rs2253640	rs2253640	rs2253640
rs875367	rs875367	rs875367
rs7048164	rs7048164	rs7048164
rs2804486	rs2804486	rs2804486
rs7931858	rs7931858	rs7931858
rs12791548	rs12791548	rs12791548
rs2282063	rs2282063	rs2282063
rs6562010	rs6562010	rs6562010
rs7177901	rs7177901	rs7177901
rs12921027	rs12921027	rs12921027
rs9302725	rs9302725	rs9302725
rs9895708	rs9895708	rs9895708
rs1941195	rs1941195	rs1941195
rs4799141	rs4799141	rs4799141
rs2173765	rs2173765	rs2173765
rs6075078	rs6075078	rs6075078
rs2310752	rs2310752	rs2310752
rs17100916	rs17100916	rs17100916
rs2901331	rs2901331	rs2901331
rs11712223	rs11712223	rs11712223
rs9878704	rs9878704	rs9878704
rs882266	rs882266	rs882266
rs32800	rs32800	rs32800
rs2219498	rs2219498	rs2219498
rs6555976	rs6555976	rs6555976
rs10823505	rs10823505	rs10823505
rs1247757	rs1247757	rs1247757
rs7907926	rs7907926	rs7907926
rs10510044	rs10510044	rs10510044
rs813321	rs813321	rs813321
rs1485397	rs1485397	rs1485397
rs11646393	rs11646393	rs11646393
rs7528376	rs7528376	rs7528376
rs78356998	rs78356998	rs78356998
rs3136329	rs3136329	rs3136329
rs2678919	rs2678919	rs2678919
rs6757570	rs6757570	rs6757570
rs7590392	rs7590392	rs7590392
rs828151	rs828151	rs828151
rs10021375	rs10021375	rs10021375
rs6924090	rs6924090	rs6924090
rs1990053	rs1990053	rs1990053
rs17157125	rs17157125	rs17157125
rs3888260	rs3888260	rs3888260
rs11190298	rs11190298	rs11190298
rs607530	rs607530	rs607530
rs10843820	rs10843820	rs10843820
rs17464772	rs17464772	rs17464772
rs1885185	rs1885185	rs1885185
rs9936860	rs9936860	rs9936860
rs869140	rs869140	rs869140
rs75858178	rs75858178	rs75858178
rs2589514	rs2589514	rs2589514
rs2621458	rs2621458	rs2621458
rs11745996	rs11745996	rs11745996
rs1022501	rs1022501	rs1022501
rs2217515	rs2217515	rs2217515
rs16930601	rs16930601	rs16930601
rs3750944	rs3750944	rs3750944
rs9543648	rs9543648	rs9543648
rs12460421	rs12460421	rs12460421
rs6509212	rs6509212	rs6509212
rs16997877	rs16997877	rs16997877
rs9436444	rs9436444	rs9436444
rs13403826	rs13403826	rs13403826
rs11130015	rs11130015	rs11130015
rs7675742	rs7675742	rs7675742
rs1428589	rs1428589	rs1428589
rs1557962	rs1557962	rs1557962
rs12666375	rs12666375	rs12666375
rs10950229	rs10950229	rs10950229
rs4727681	rs4727681	rs4727681
rs17314320	rs17314320	rs17314320
rs6484335	rs6484335	rs6484335
rs4911031	rs4911031	rs4911031
rs10483528	rs10483528	rs10483528
rs6494324	rs6494324	rs6494324
rs2239371	rs2239371	rs2239371
rs13345671	rs13345671	rs13345671
rs6099273	rs6099273	rs6099273
rs2767323	rs2767323	rs2767323
rs3845439	rs3845439	rs3845439
rs237784	rs237784	rs237784
rs13411180	rs13411180	rs13411180
rs6445653	rs6445653	rs6445653
rs7645395	rs7645395	rs7645395
rs1062858	rs1062858	rs1062858
rs11135394	rs11135394	rs11135394
rs1423029	rs1423029	rs1423029
rs1549395	rs1549395	rs1549395
rs2068480	rs2068480	rs2068480
rs7025956	rs7025956	rs7025956
rs11537751	rs11537751	rs11537751
rs898777	rs898777	rs898777
rs1364779	rs1364779	rs1364779
rs1384590	rs1384590	rs1384590
rs10878208	rs10878208	rs10878208
rs16960143	rs16960143	rs16960143
rs3923575	rs3923575	rs3923575
rs9951245	rs9951245	rs9951245
rs6009408	rs6009408	rs6009408
rs4609454	rs4609454	rs4609454
rs1597039	rs1597039	rs1597039
rs11123905	rs11123905	rs11123905
rs299544	rs299544	rs299544
rs982404	rs982404	rs982404
rs10004988	rs10004988	rs10004988
rs329312	rs329312	rs329312
rs1432672	rs1432672	rs1432672
rs835	rs835	rs835
rs607285	rs607285	rs607285
rs13217057	rs13217057	rs13217057
rs6593048	rs6593048	rs6593048
rs7823840	rs7823840	rs7823840
rs2675275	rs2675275	rs2675275
rs10996264	rs10996264	rs10996264
rs7950873	rs7950873	rs7950873
rs35097172	rs35097172	rs35097172
rs8025660	rs8025660	rs8025660
rs2715554	rs2715554	rs2715554
rs1263965	rs1263965	rs1263965
rs6020400	rs6020400	rs6020400
rs3005928	rs3005928	rs3005928
rs4832067	rs4832067	rs4832067
rs2361571	rs2361571	rs2361571
rs2222584	rs2222584	rs2222584
rs9327782	rs9327782	rs9327782
rs12192666	rs12192666	rs12192666
rs6935162	rs6935162	rs6935162
rs6965571	rs6965571	rs6965571
rs6559867	rs6559867	rs6559867
rs1793567	rs1793567	rs1793567
rs2607032	rs2607032	rs2607032
rs4405548	rs4405548	rs4405548
rs143283559	rs143283559	rs143283559
rs627304	rs627304	rs627304
rs6677615	rs6677615	rs6677615
rs4849728	rs4849728	rs4849728
rs12052515	rs12052515	rs12052515
rs1430263	rs1430263	rs1430263
rs10497213	rs10497213	rs10497213
rs6817959	rs6817959	rs6817959
rs10094093	rs10094093	rs10094093
rs12342517	rs12342517	rs12342517
rs10833428	rs10833428	rs10833428
rs10896632	rs10896632	rs10896632
rs10784486	rs10784486	rs10784486
rs7987675	rs7987675	rs7987675
rs12589129	rs12589129	rs12589129
rs4284739	rs4284739	rs4284739
rs6717144	rs6717144	rs6717144
rs1993323	rs1993323	rs1993323
rs13075708	rs13075708	rs13075708
rs6763720	rs6763720	rs6763720
rs6555203	rs6555203	rs6555203
rs4716360	rs4716360	rs4716360
rs4606013	rs4606013	rs4606013
rs1362315	rs1362315	rs1362315
rs9925075	rs9925075	rs9925075
rs4843490	rs4843490	rs4843490
rs8096287	rs8096287	rs8096287
rs6134481	rs6134481	rs6134481
rs315552	rs315552	rs315552
rs7539465	rs7539465	rs7539465
rs2697368	rs2697368	rs2697368
rs6707461	rs6707461	rs6707461
rs13110301	rs13110301	rs13110301
rs7674828	rs7674828	rs7674828
rs7715223	rs7715223	rs7715223
rs6897759	rs6897759	rs6897759
rs12110234	rs12110234	rs12110234
rs9383153	rs9383153	rs9383153
rs9353368	rs9353368	rs9353368
rs314268	rs314268	rs314268
rs12190718	rs12190718	rs12190718
rs10243348	rs10243348	rs10243348
rs2889956	rs2889956	rs2889956
rs12253611	rs12253611	rs12253611
rs2277483	rs2277483	rs2277483
rs1539853	rs1539853	rs1539853
rs11696404	rs11696404	rs11696404
rs2837540	rs2837540	rs2837540
rs11203253	rs11203253	rs11203253
rs17564063	rs17564063	rs17564063
rs4666483	rs4666483	rs4666483
rs2062133	rs2062133	rs2062133
rs9817665	rs9817665	rs9817665
rs6845431	rs6845431	rs6845431
rs2431352	rs2431352	rs2431352
rs9368072	rs9368072	rs9368072
rs3780336	rs3780336	rs3780336
rs10846906	rs10846906	rs10846906
rs8044875	rs8044875	rs8044875
rs2284803	rs2284803	rs2284803
rs7518793	rs7518793	rs7518793
rs4453022	rs4453022	rs4453022
rs6721524	rs6721524	rs6721524
rs296065	rs296065	rs296065
rs2363527	rs2363527	rs2363527
rs919135	rs919135	rs919135
rs624097	rs624097	rs624097
rs4304104	rs4304104	rs4304104
rs13155845	rs13155845	rs13155845
rs7751526	rs7751526	rs7751526
rs4416733	rs4416733	rs4416733
rs10263338	rs10263338	rs10263338
rs2214904	rs2214904	rs2214904
rs10738232	rs10738232	rs10738232
rs1340654	rs1340654	rs1340654
rs6539020	rs6539020	rs6539020
rs663497	rs663497	rs663497
rs10144091	rs10144091	rs10144091
rs7188721	rs7188721	rs7188721
rs2839129	rs2839129	rs2839129
rs6583052	rs6583052	rs6583052
rs12473408	rs12473408	rs12473408
rs11683334	rs11683334	rs11683334
rs4585380	rs4585380	rs4585380
rs3849698	rs3849698	rs3849698
rs11958977	rs11958977	rs11958977
rs1848480	rs1848480	rs1848480
rs4712972	rs4712972	rs4712972
rs10951463	rs10951463	rs10951463
rs12156604	rs12156604	rs12156604
rs1644014	rs1644014	rs1644014
rs7975385	rs7975385	rs7975385
rs2638559	rs2638559	rs2638559
rs9599800	rs9599800	rs9599800
rs2869511	rs2869511	rs2869511
rs699526	rs699526	rs699526
rs4271766	rs4271766	rs4271766
rs6725292	rs6725292	rs6725292
rs9287636	rs9287636	rs9287636
rs17668266	rs17668266	rs17668266
rs6897511	rs6897511	rs6897511
rs12192510	rs12192510	rs12192510
rs12114480	rs12114480	rs12114480
rs11004928	rs11004928	rs11004928
rs10751211	rs10751211	rs10751211
rs206222	rs206222	rs206222
rs11117472	rs11117472	rs11117472
rs1477942	rs1477942	rs1477942
rs542963	rs542963	rs542963
rs4663138	rs4663138	rs4663138
rs1106387	rs1106387	rs1106387
rs17041096	rs17041096	rs17041096
rs4876796	rs4876796	rs4876796
rs11814554	rs11814554	rs11814554
rs7899550	rs7899550	rs7899550
rs4746970	rs4746970	rs4746970
rs7087539	rs7087539	rs7087539
rs12797112	rs12797112	rs12797112
rs2022788	rs2022788	rs2022788
rs817961	rs817961	rs817961
rs11643192	rs11643192	rs11643192
rs2838456	rs2838456	rs2838456
rs1401568	rs1401568	rs1401568
rs10201023	rs10201023	rs10201023
rs6793847	rs6793847	rs6793847
rs2451731	rs2451731	rs2451731
rs190938	rs190938	rs190938
rs2052701	rs2052701	rs2052701
rs1514198	rs1514198	rs1514198
rs9298841	rs9298841	rs9298841
rs11601081	rs11601081	rs11601081
rs9515380	rs9515380	rs9515380
rs170056	rs170056	rs170056
rs658977	rs658977	rs658977
rs688291	rs688291	rs688291
rs2702593	rs2702593	rs2702593
rs2193526	rs2193526	rs2193526
rs2422697	rs2422697	rs2422697
rs13047838	rs13047838	rs13047838
rs1777467	rs1777467	rs1777467
rs6749889	rs6749889	rs6749889
rs6445539	rs6445539	rs6445539
rs9991854	rs9991854	rs9991854
rs3776818	rs3776818	rs3776818
rs74651099	rs74651099	rs74651099
rs13194470	rs13194470	rs13194470
rs12670784	rs12670784	rs12670784
rs2736050	rs2736050	rs2736050
rs11139399	rs11139399	rs11139399
rs17141430	rs17141430	rs17141430
rs6499221	rs6499221	rs6499221
rs7206796	rs7206796	rs7206796
rs533374	rs533374	rs533374
rs11163752	rs11163752	rs11163752
rs16867470	rs16867470	rs16867470
rs4343667	rs4343667	rs4343667
rs1304013	rs1304013	rs1304013
rs2748376	rs2748376	rs2748376
rs2251342	rs2251342	rs2251342
rs6558780	rs6558780	rs6558780
rs7022772	rs7022772	rs7022772
rs7939568	rs7939568	rs7939568
rs198464	rs198464	rs198464
rs11046992	rs11046992	rs11046992
rs7961369	rs7961369	rs7961369
rs7962597	rs7962597	rs7962597
rs2339404	rs2339404	rs2339404
rs9538434	rs9538434	rs9538434
rs9524487	rs9524487	rs9524487
rs6498807	rs6498807	rs6498807
rs3861286	rs3861286	rs3861286
rs6713506	rs6713506	rs6713506
rs17589784	rs17589784	rs17589784
rs2278717	rs2278717	rs2278717
rs9288607	rs9288607	rs9288607
rs1441881	rs1441881	rs1441881
rs2040862	rs2040862	rs2040862
rs7020870	rs7020870	rs7020870
rs11027001	rs11027001	rs11027001
rs561072	rs561072	rs561072
rs10518777	rs10518777	rs10518777
rs9950729	rs9950729	rs9950729
rs3816551	rs3816551	rs3816551
rs7509422	rs7509422	rs7509422
rs11800828	rs11800828	rs11800828
rs9847407	rs9847407	rs9847407
rs1321807	rs1321807	rs1321807
rs9347636	rs9347636	rs9347636
rs1160534	rs1160534	rs1160534
rs13296301	rs13296301	rs13296301
rs7019382	rs7019382	rs7019382
rs10509119	rs10509119	rs10509119
rs597592	rs597592	rs597592
rs3740912	rs3740912	rs3740912
rs28347	rs28347	rs28347
rs719743	rs719743	rs719743
rs2916150	rs2916150	rs2916150
rs2229431	rs2229431	rs2229431
rs9979897	rs9979897	rs9979897
rs729895	rs729895	rs729895
rs1416261	rs1416261	rs1416261
rs1160118	rs1160118	rs1160118
rs11691034	rs11691034	rs11691034
rs6755027	rs6755027	rs6755027
rs654313	rs654313	rs654313
rs1371864	rs1371864	rs1371864
rs1911861	rs1911861	rs1911861
rs13246388	rs13246388	rs13246388
rs608895	rs608895	rs608895
rs11009162	rs11009162	rs11009162
rs838338	rs838338	rs838338
rs9553395	rs9553395	rs9553395
rs8022578	rs8022578	rs8022578
rs2152372	rs2152372	rs2152372
rs2165778	rs2165778	rs2165778
rs12048343	rs12048343	rs12048343
rs1257026	rs1257026	rs1257026
rs7604728	rs7604728	rs7604728
rs11718099	rs11718099	rs11718099
rs1320084	rs1320084	rs1320084
rs198828	rs198828	rs198828
rs3777971	rs3777971	rs3777971
rs6460664	rs6460664	rs6460664
rs6953944	rs6953944	rs6953944
rs7002672	rs7002672	rs7002672
rs7844704	rs7844704	rs7844704
rs12684053	rs12684053	rs12684053
rs4917766	rs4917766	rs4917766
rs3892767	rs3892767	rs3892767
rs9664920	rs9664920	rs9664920
rs10741501	rs10741501	rs10741501
rs10483466	rs10483466	rs10483466
rs8004059	rs8004059	rs8004059
rs2550560	rs2550560	rs2550560
rs8082352	rs8082352	rs8082352
rs4806197	rs4806197	rs4806197
rs3810540	rs3810540	rs3810540
rs3905228	rs3905228	rs3905228
rs6702480	rs6702480	rs6702480
rs2341461	rs2341461	rs2341461
rs7597320	rs7597320	rs7597320
rs13007020	rs13007020	rs13007020
rs4666970	rs4666970	rs4666970
rs6771713	rs6771713	rs6771713
rs17770213	rs17770213	rs17770213
rs11932274	rs11932274	rs11932274
rs6898158	rs6898158	rs6898158
rs2052716	rs2052716	rs2052716
rs1418160	rs1418160	rs1418160
rs10451018	rs10451018	rs10451018
rs11869200	rs11869200	rs11869200
rs6040061	rs6040061	rs6040061
rs6545694	rs6545694	rs6545694
rs4834082	rs4834082	rs4834082
rs4868792	rs4868792	rs4868792
rs2523578	rs2523578	rs2523578
rs3743034	rs3743034	rs3743034
rs7193708	rs7193708	rs7193708
rs4785340	rs4785340	rs4785340
rs3788337	rs3788337	rs3788337
rs4147268	rs4147268	rs4147268
rs4472413	rs4472413	rs4472413
rs10228755	rs10228755	rs10228755
rs7341563	rs7341563	rs7341563
rs3779672	rs3779672	rs3779672
rs640628	rs640628	rs640628
rs11004852	rs11004852	rs11004852
rs1008982	rs1008982	rs1008982
rs1793759	rs1793759	rs1793759
rs7964012	rs7964012	rs7964012
rs1431267	rs1431267	rs1431267
rs9559508	rs9559508	rs9559508
rs9940798	rs9940798	rs9940798
rs17009067	rs17009067	rs17009067
rs9876711	rs9876711	rs9876711
rs1195948	rs1195948	rs1195948
rs3822904	rs3822904	rs3822904
rs2407531	rs2407531	rs2407531
rs10512154	rs10512154	rs10512154
rs4511370	rs4511370	rs4511370
rs2036538	rs2036538	rs2036538
rs17772684	rs17772684	rs17772684
rs6067319	rs6067319	rs6067319
rs5017079	rs5017079	rs5017079
rs6737993	rs6737993	rs6737993
rs1046976	rs1046976	rs1046976
rs12153325	rs12153325	rs12153325
rs41012	rs41012	rs41012
rs4358597	rs4358597	rs4358597
rs12527818	rs12527818	rs12527818
rs1527423	rs1527423	rs1527423
rs1757945	rs1757945	rs1757945
rs10786663	rs10786663	rs10786663
rs325606	rs325606	rs325606
rs9547615	rs9547615	rs9547615
rs1477023	rs1477023	rs1477023
rs8083506	rs8083506	rs8083506
rs10408656	rs10408656	rs10408656
rs73067901	rs73067901	rs73067901
rs4654322	rs4654322	rs4654322
rs61774085	rs61774085	rs61774085
rs2968787	rs2968787	rs2968787
rs1981731	rs1981731	rs1981731
rs9829347	rs9829347	rs9829347
rs340270	rs340270	rs340270
rs1393138	rs1393138	rs1393138
rs6450064	rs6450064	rs6450064
rs9460306	rs9460306	rs9460306
rs1544474	rs1544474	rs1544474
rs10110777	rs10110777	rs10110777
rs1521191	rs1521191	rs1521191
rs3779794	rs3779794	rs3779794
rs7020780	rs7020780	rs7020780
rs2489585	rs2489585	rs2489585
rs2723603	rs2723603	rs2723603
rs2784843	rs2784843	rs2784843
rs7324781	rs7324781	rs7324781
rs9946497	rs9946497	rs9946497
rs6686725	rs6686725	rs6686725
rs1868737	rs1868737	rs1868737
rs4306905	rs4306905	rs4306905
rs7767114	rs7767114	rs7767114
rs4730650	rs4730650	rs4730650
rs1180628	rs1180628	rs1180628
rs6602175	rs6602175	rs6602175
rs4512811	rs4512811	rs4512811
rs7143583	rs7143583	rs7143583
rs4547381	rs4547381	rs4547381
rs10415310	rs10415310	rs10415310
rs6040446	rs6040446	rs6040446
rs359255	rs359255	rs359255
rs3214063	rs3214063	rs3214063
rs7572346	rs7572346	rs7572346
rs1452075	rs1452075	rs1452075
rs12485870	rs12485870	rs12485870
rs6849299	rs6849299	rs6849299
rs11736246	rs11736246	rs11736246
rs9471831	rs9471831	rs9471831
rs9399619	rs9399619	rs9399619
rs2283029	rs2283029	rs2283029
rs9648969	rs9648969	rs9648969
rs1589836	rs1589836	rs1589836
rs722158	rs722158	rs722158
rs6488007	rs6488007	rs6488007
rs11180540	rs11180540	rs11180540
rs16964864	rs16964864	rs16964864
rs12928665	rs12928665	rs12928665
rs4469760	rs4469760	rs4469760
rs12760871	rs12760871	rs12760871
rs12076987	rs12076987	rs12076987
rs1381837	rs1381837	rs1381837
rs1464091	rs1464091	rs1464091
rs6823069	rs6823069	rs6823069
rs17282576	rs17282576	rs17282576
rs10462795	rs10462795	rs10462795
rs2616157	rs2616157	rs2616157
rs2873494	rs2873494	rs2873494
rs7868963	rs7868963	rs7868963
rs2660016	rs2660016	rs2660016
rs4435114	rs4435114	rs4435114
rs12324008	rs12324008	rs12324008
rs6602992	rs6602992	rs6602992
rs2205773	rs2205773	rs2205773
rs4419326	rs4419326	rs4419326
rs1517024	rs1517024	rs1517024
rs1499139	rs1499139	rs1499139
rs2715399	rs2715399	rs2715399
rs1010254	rs1010254	rs1010254
rs4896735	rs4896735	rs4896735
rs878655	rs878655	rs878655
rs10829844	rs10829844	rs10829844
rs12280392	rs12280392	rs12280392
rs10400305	rs10400305	rs10400305
rs4277129	rs4277129	rs4277129
rs1790099	rs1790099	rs1790099
rs12448930	rs12448930	rs12448930
rs8089980	rs8089980	rs8089980
rs387974	rs387974	rs387974
rs7418303	rs7418303	rs7418303
rs653737	rs653737	rs653737
rs13016616	rs13016616	rs13016616
rs4347759	rs4347759	rs4347759
rs1446842	rs1446842	rs1446842
rs7566096	rs7566096	rs7566096
rs11129371	rs11129371	rs11129371
rs1918316	rs1918316	rs1918316
rs2079112	rs2079112	rs2079112
rs2560301	rs2560301	rs2560301
rs7761202	rs7761202	rs7761202
rs6911217	rs6911217	rs6911217
rs4556053	rs4556053	rs4556053
rs290631	rs290631	rs290631
rs1915063	rs1915063	rs1915063
rs6483194	rs6483194	rs6483194
rs17439947	rs17439947	rs17439947
rs8064512	rs8064512	rs8064512
rs12476664	rs12476664	rs12476664
rs4365463	rs4365463	rs4365463
rs7795829	rs7795829	rs7795829
rs3006745	rs3006745	rs3006745
rs4237674	rs4237674	rs4237674
rs7322458	rs7322458	rs7322458
rs10138111	rs10138111	rs10138111
rs8003567	rs8003567	rs8003567
rs512255	rs512255	rs512255
rs3844412	rs3844412	rs3844412
rs4891530	rs4891530	rs4891530
rs10801892	rs10801892	rs10801892
rs955340	rs955340	rs955340
rs17637774	rs17637774	rs17637774
rs6798342	rs6798342	rs6798342
rs11936122	rs11936122	rs11936122
rs911566	rs911566	rs911566
rs4919530	rs4919530	rs4919530
rs12423974	rs12423974	rs12423974
rs9510354	rs9510354	rs9510354
rs1879613	rs1879613	rs1879613
rs117717055	rs117717055	rs117717055
rs819167	rs819167	rs819167
rs2797208	rs2797208	rs2797208
rs2111720	rs2111720	rs2111720
rs6804537	rs6804537	rs6804537
rs1513697	rs1513697	rs1513697
rs6974491	rs6974491	rs6974491
rs6973850	rs6973850	rs6973850
rs11764953	rs11764953	rs11764953
rs13260526	rs13260526	rs13260526
rs7924093	rs7924093	rs7924093
rs1396860	rs1396860	rs1396860
rs10838738	rs10838738	rs10838738
rs1551779	rs1551779	rs1551779
rs12301529	rs12301529	rs12301529
rs6574129	rs6574129	rs6574129
rs4814265	rs4814265	rs4814265
rs3009322	rs3009322	rs3009322
rs12042953	rs12042953	rs12042953
rs1288696	rs1288696	rs1288696
rs3105807	rs3105807	rs3105807
rs9381380	rs9381380	rs9381380
rs12548021	rs12548021	rs12548021
rs1871313	rs1871313	rs1871313
rs12267072	rs12267072	rs12267072
rs12367881	rs12367881	rs12367881
rs9527855	rs9527855	rs9527855
rs1467529	rs1467529	rs1467529
rs194548	rs194548	rs194548
rs12743431	rs12743431	rs12743431
rs17277107	rs17277107	rs17277107
rs7694314	rs7694314	rs7694314
rs6823164	rs6823164	rs6823164
rs10520267	rs10520267	rs10520267
rs4352868	rs4352868	rs4352868
rs9535565	rs9535565	rs9535565
rs17116732	rs17116732	rs17116732
rs7185108	rs7185108	rs7185108
rs11673436	rs11673436	rs11673436
rs6667578	rs6667578	rs6667578
rs10183640	rs10183640	rs10183640
rs322673	rs322673	rs322673
rs2531166	rs2531166	rs2531166
rs6888963	rs6888963	rs6888963
rs11753211	rs11753211	rs11753211
rs11166863	rs11166863	rs11166863
rs2193309	rs2193309	rs2193309
rs7963716	rs7963716	rs7963716
rs10507828	rs10507828	rs10507828
rs10149122	rs10149122	rs10149122
rs11071063	rs11071063	rs11071063
rs2017500	rs2017500	rs2017500
rs7195069	rs7195069	rs7195069
rs6672120	rs6672120	rs6672120
rs11718052	rs11718052	rs11718052
rs3796868	rs3796868	rs3796868
rs17314804	rs17314804	rs17314804
rs4310773	rs4310773	rs4310773
rs12987646	rs12987646	rs12987646
rs1286757	rs1286757	rs1286757
rs1366634	rs1366634	rs1366634
rs702744	rs702744	rs702744
rs11996714	rs11996714	rs11996714
rs7813720	rs7813720	rs7813720
rs10828382	rs10828382	rs10828382
rs12766354	rs12766354	rs12766354
rs10833766	rs10833766	rs10833766
rs10777385	rs10777385	rs10777385
rs311844	rs311844	rs311844
rs994244	rs994244	rs994244
rs3743980	rs3743980	rs3743980
rs2293154	rs2293154	rs2293154
rs11163640	rs11163640	rs11163640
rs10510836	rs10510836	rs10510836
rs6778889	rs6778889	rs6778889
rs17002700	rs17002700	rs17002700
rs10070771	rs10070771	rs10070771
rs1392281	rs1392281	rs1392281
rs10259703	rs10259703	rs10259703
rs2390847	rs2390847	rs2390847
rs6993405	rs6993405	rs6993405
rs2441709	rs2441709	rs2441709
rs9317178	rs9317178	rs9317178
rs655653	rs655653	rs655653
rs1954568	rs1954568	rs1954568
rs12449730	rs12449730	rs12449730
rs3785905	rs3785905	rs3785905
rs692565	rs692565	rs692565
rs2228956	rs2228956	rs2228956
rs12713137	rs12713137	rs12713137
rs836589	rs836589	rs836589
rs9839073	rs9839073	rs9839073
rs2624417	rs2624417	rs2624417
rs9402653	rs9402653	rs9402653
rs9457204	rs9457204	rs9457204
rs6958437	rs6958437	rs6958437
rs10505222	rs10505222	rs10505222
rs16909975	rs16909975	rs16909975
rs12220494	rs12220494	rs12220494
rs10772725	rs10772725	rs10772725
rs4767259	rs4767259	rs4767259
rs7152679	rs7152679	rs7152679
rs2641574	rs2641574	rs2641574
rs4782377	rs4782377	rs4782377
rs9914367	rs9914367	rs9914367
rs1667280	rs1667280	rs1667280
rs10407506	rs10407506	rs10407506
rs1059293	rs1059293	rs1059293
rs228648	rs228648	rs228648
rs1358138	rs1358138	rs1358138
rs13021629	rs13021629	rs13021629
rs1579690	rs1579690	rs1579690
rs12487575	rs12487575	rs12487575
rs2233945	rs2233945	rs2233945
rs7748379	rs7748379	rs7748379
rs1602511	rs1602511	rs1602511
rs4836731	rs4836731	rs4836731
rs490842	rs490842	rs490842
rs518932	rs518932	rs518932
rs9971899	rs9971899	rs9971899
rs3825393	rs3825393	rs3825393
rs7961855	rs7961855	rs7961855
rs7326285	rs7326285	rs7326285
rs9898046	rs9898046	rs9898046
rs4662223	rs4662223	rs4662223
rs17446700	rs17446700	rs17446700
rs1560926	rs1560926	rs1560926
rs6922111	rs6922111	rs6922111
rs4428744	rs4428744	rs4428744
rs7076585	rs7076585	rs7076585
rs4937139	rs4937139	rs4937139
rs16964713	rs16964713	rs16964713
rs7191717	rs7191717	rs7191717
rs7251341	rs7251341	rs7251341
rs6045092	rs6045092	rs6045092
rs146662	rs146662	rs146662
rs11265238	rs11265238	rs11265238
rs11585126	rs11585126	rs11585126
rs4658405	rs4658405	rs4658405
rs2579505	rs2579505	rs2579505
rs7687486	rs7687486	rs7687486
rs1607309	rs1607309	rs1607309
rs4861067	rs4861067	rs4861067
rs10011041	rs10011041	rs10011041
rs446293	rs446293	rs446293
rs3891175	rs3891175	rs3891175
rs2475802	rs2475802	rs2475802
rs10229744	rs10229744	rs10229744
rs702131	rs702131	rs702131
rs7908486	rs7908486	rs7908486
rs593982	rs593982	rs593982
rs801739	rs801739	rs801739
rs9530368	rs9530368	rs9530368
rs1959317	rs1959317	rs1959317
rs11630237	rs11630237	rs11630237
rs2177043	rs2177043	rs2177043
rs7189966	rs7189966	rs7189966
rs9646303	rs9646303	rs9646303
rs11084493	rs11084493	rs11084493
rs963880	rs963880	rs963880
rs10917532	rs10917532	rs10917532
rs10205200	rs10205200	rs10205200
rs7651990	rs7651990	rs7651990
rs76971443	rs76971443	rs76971443
rs2237780	rs2237780	rs2237780
rs6468651	rs6468651	rs6468651
rs4486239	rs4486239	rs4486239
rs2812297	rs2812297	rs2812297
rs1418514	rs1418514	rs1418514
rs6585145	rs6585145	rs6585145
rs4885713	rs4885713	rs4885713
rs1108351	rs1108351	rs1108351
rs2254358	rs2254358	rs2254358
rs7592415	rs7592415	rs7592415
rs170880	rs170880	rs170880
rs34316	rs34316	rs34316
rs776794	rs776794	rs776794
rs2171605	rs2171605	rs2171605
rs3926500	rs3926500	rs3926500
rs6068699	rs6068699	rs6068699
rs2830510	rs2830510	rs2830510
rs9610624	rs9610624	rs9610624
rs312478	rs312478	rs312478
rs973689	rs973689	rs973689
rs1439395	rs1439395	rs1439395
rs10807467	rs10807467	rs10807467
rs7751022	rs7751022	rs7751022
rs12286647	rs12286647	rs12286647
rs7969076	rs7969076	rs7969076
rs10507104	rs10507104	rs10507104
rs4334415	rs4334415	rs4334415
rs11878287	rs11878287	rs11878287
rs507260	rs507260	rs507260
rs3765154	rs3765154	rs3765154
rs10496985	rs10496985	rs10496985
rs4699215	rs4699215	rs4699215
rs12195694	rs12195694	rs12195694
rs7003310	rs7003310	rs7003310
rs17602403	rs17602403	rs17602403
rs1905055	rs1905055	rs1905055
rs12829284	rs12829284	rs12829284
rs7960879	rs7960879	rs7960879
rs485169	rs485169	rs485169
rs12040310	rs12040310	rs12040310
rs924569	rs924569	rs924569
rs990320	rs990320	rs990320
rs4299432	rs4299432	rs4299432
rs7448571	rs7448571	rs7448571
rs696718	rs696718	rs696718
rs4377960	rs4377960	rs4377960
rs2052601	rs2052601	rs2052601
rs7194392	rs7194392	rs7194392
rs1563632	rs1563632	rs1563632
rs2499002	rs2499002	rs2499002
rs12138270	rs12138270	rs12138270
rs13404304	rs13404304	rs13404304
rs527336	rs527336	rs527336
rs7783632	rs7783632	rs7783632
rs10752230	rs10752230	rs10752230
rs10906590	rs10906590	rs10906590
rs7100959	rs7100959	rs7100959
rs7934591	rs7934591	rs7934591
rs682666	rs682666	rs682666
rs4528587	rs4528587	rs4528587
rs9916171	rs9916171	rs9916171
rs79853803	rs79853803	rs79853803
rs329973	rs329973	rs329973
rs11700106	rs11700106	rs11700106
rs11696452	rs11696452	rs11696452
rs10919325	rs10919325	rs10919325
rs16865540	rs16865540	rs16865540
rs4663708	rs4663708	rs4663708
rs6892422	rs6892422	rs6892422
rs7758259	rs7758259	rs7758259
rs7874004	rs7874004	rs7874004
rs4504745	rs4504745	rs4504745
rs4448688	rs4448688	rs4448688
rs288701	rs288701	rs288701
rs23219	rs23219	rs23219
rs10493547	rs10493547	rs10493547
rs1033287	rs1033287	rs1033287
rs7578002	rs7578002	rs7578002
rs4497870	rs4497870	rs4497870
rs17775669	rs17775669	rs17775669
rs10212262	rs10212262	rs10212262
rs7427644	rs7427644	rs7427644
rs244043	rs244043	rs244043
rs9405444	rs9405444	rs9405444
rs1636731	rs1636731	rs1636731
rs6975279	rs6975279	rs6975279
rs10257276	rs10257276	rs10257276
rs1809356	rs1809356	rs1809356
rs780665	rs780665	rs780665
rs7964583	rs7964583	rs7964583
rs11107208	rs11107208	rs11107208
rs1323616	rs1323616	rs1323616
rs9545953	rs9545953	rs9545953
rs12889713	rs12889713	rs12889713
rs11857247	rs11857247	rs11857247
rs6125214	rs6125214	rs6125214
rs17095739	rs17095739	rs17095739
rs1509103	rs1509103	rs1509103
rs2110084	rs2110084	rs2110084
rs2668209	rs2668209	rs2668209
rs9313379	rs9313379	rs9313379
rs3110887	rs3110887	rs3110887
rs7844324	rs7844324	rs7844324
rs13252945	rs13252945	rs13252945
rs2498421	rs2498421	rs2498421
rs12248902	rs12248902	rs12248902
rs10137605	rs10137605	rs10137605
rs748762	rs748762	rs748762
rs9807468	rs9807468	rs9807468
rs6034146	rs6034146	rs6034146
rs1805096	rs1805096	rs1805096
rs4893873	rs4893873	rs4893873
rs13033350	rs13033350	rs13033350
rs62259044	rs62259044	rs62259044
rs11730092	rs11730092	rs11730092
rs285757	rs285757	rs285757
rs9977155	rs9977155	rs9977155
rs7512603	rs7512603	rs7512603
rs35975	rs35975	rs35975
rs4370040	rs4370040	rs4370040
rs2704436	rs2704436	rs2704436
rs1574299	rs1574299	rs1574299
rs4280887	rs4280887	rs4280887
rs12541270	rs12541270	rs12541270
rs17775880	rs17775880	rs17775880
rs11114558	rs11114558	rs11114558
rs3784594	rs3784594	rs3784594
rs985184	rs985184	rs985184
rs73369969	rs73369969	rs73369969
rs4821089	rs4821089	rs4821089
rs988421	rs988421	rs988421
rs1344255	rs1344255	rs1344255
rs6808996	rs6808996	rs6808996
rs10875612	rs10875612	rs10875612
rs9356053	rs9356053	rs9356053
rs10266424	rs10266424	rs10266424
rs77939829	rs77939829	rs77939829
rs3824344	rs3824344	rs3824344
rs1520905	rs1520905	rs1520905
rs4343256	rs4343256	rs4343256
rs3816780	rs3816780	rs3816780
rs12954717	rs12954717	rs12954717
rs8100166	rs8100166	rs8100166
rs10195899	rs10195899	rs10195899
rs2139156	rs2139156	rs2139156
rs7638808	rs7638808	rs7638808
rs348881	rs348881	rs348881
rs4689174	rs4689174	rs4689174
rs17375167	rs17375167	rs17375167
rs9496739	rs9496739	rs9496739
rs4725525	rs4725525	rs4725525
rs2417531	rs2417531	rs2417531
rs4978795	rs4978795	rs4978795
rs557264	rs557264	rs557264
rs10761497	rs10761497	rs10761497
rs792514	rs792514	rs792514
rs7304470	rs7304470	rs7304470
rs12309358	rs12309358	rs12309358
rs3102202	rs3102202	rs3102202
rs4854318	rs4854318	rs4854318
rs7558075	rs7558075	rs7558075
rs10932551	rs10932551	rs10932551
rs10064442	rs10064442	rs10064442
rs4837690	rs4837690	rs4837690
rs7028742	rs7028742	rs7028742
rs11024906	rs11024906	rs11024906
rs11051898	rs11051898	rs11051898
rs10860700	rs10860700	rs10860700
rs34415062	rs34415062	rs34415062
rs6720791	rs6720791	rs6720791
rs1062633	rs1062633	rs1062633
rs4697799	rs4697799	rs4697799
rs12513511	rs12513511	rs12513511
rs2133726	rs2133726	rs2133726
rs17138114	rs17138114	rs17138114
rs136	rs136	rs136
rs10264162	rs10264162	rs10264162
rs2553244	rs2553244	rs2553244
rs7303541	rs7303541	rs7303541
rs3847934	rs3847934	rs3847934
rs16967028	rs16967028	rs16967028
rs12108196	rs12108196	rs12108196
rs2135287	rs2135287	rs2135287
rs2451328	rs2451328	rs2451328
rs9453585	rs9453585	rs9453585
rs7021572	rs7021572	rs7021572
rs2871223	rs2871223	rs2871223
rs6479549	rs6479549	rs6479549
rs435810	rs435810	rs435810
rs16974268	rs16974268	rs16974268
rs8075035	rs8075035	rs8075035
rs1015820	rs1015820	rs1015820
rs6133210	rs6133210	rs6133210
rs1002656	rs1002656	rs1002656
rs1194607	rs1194607	rs1194607
rs2222560	rs2222560	rs2222560
rs17001561	rs17001561	rs17001561
rs4864420	rs4864420	rs4864420
rs919224	rs919224	rs919224
rs9379978	rs9379978	rs9379978
rs1111705	rs1111705	rs1111705
rs250710	rs250710	rs250710
rs7907696	rs7907696	rs7907696
rs9518475	rs9518475	rs9518475
rs7177787	rs7177787	rs7177787
rs2012766	rs2012766	rs2012766
rs2058364	rs2058364	rs2058364
rs1024175	rs1024175	rs1024175
rs6777964	rs6777964	rs6777964
rs6800148	rs6800148	rs6800148
rs17292128	rs17292128	rs17292128
rs6882257	rs6882257	rs6882257
rs179870	rs179870	rs179870
rs17069790	rs17069790	rs17069790
rs77342505	rs77342505	rs77342505
rs550700	rs550700	rs550700
rs2094556	rs2094556	rs2094556
rs2038883	rs2038883	rs2038883
rs12051331	rs12051331	rs12051331
rs7246810	rs7246810	rs7246810
rs6005868	rs6005868	rs6005868
rs28651764	rs28651764	rs28651764
rs11895069	rs11895069	rs11895069
rs6826058	rs6826058	rs6826058
rs2657191	rs2657191	rs2657191
rs10858300	rs10858300	rs10858300
rs11173416	rs11173416	rs11173416
rs7955502	rs7955502	rs7955502
rs17676607	rs17676607	rs17676607
rs1445099	rs1445099	rs1445099
rs7239408	rs7239408	rs7239408
rs9959331	rs9959331	rs9959331
rs1899373	rs1899373	rs1899373
rs9824873	rs9824873	rs9824873
rs884701	rs884701	rs884701
rs13207096	rs13207096	rs13207096
rs2247142	rs2247142	rs2247142
rs10902861	rs10902861	rs10902861
rs1825015	rs1825015	rs1825015
rs9301747	rs9301747	rs9301747
rs7148224	rs7148224	rs7148224
rs12726314	rs12726314	rs12726314
rs17041442	rs17041442	rs17041442
rs7667911	rs7667911	rs7667911
rs312122	rs312122	rs312122
rs2631205	rs2631205	rs2631205
rs2863178	rs2863178	rs2863178
rs4412925	rs4412925	rs4412925
rs1894852	rs1894852	rs1894852
rs8129509	rs8129509	rs8129509
rs12027352	rs12027352	rs12027352
rs34933589	rs34933589	rs34933589
rs836715	rs836715	rs836715
rs3815501	rs3815501	rs3815501
rs2464975	rs2464975	rs2464975
rs9869826	rs9869826	rs9869826
rs832027	rs832027	rs832027
rs6834625	rs6834625	rs6834625
rs2471039	rs2471039	rs2471039
rs11154483	rs11154483	rs11154483
rs10224856	rs10224856	rs10224856
rs7041090	rs7041090	rs7041090
rs7874953	rs7874953	rs7874953
rs11859262	rs11859262	rs11859262
rs12137943	rs12137943	rs12137943
rs1689166	rs1689166	rs1689166
rs7519141	rs7519141	rs7519141
rs7558074	rs7558074	rs7558074
rs9835166	rs9835166	rs9835166
rs1020388	rs1020388	rs1020388
rs4445042	rs4445042	rs4445042
rs33922584	rs33922584	rs33922584
rs11135759	rs11135759	rs11135759
rs1971791	rs1971791	rs1971791
rs2074439	rs2074439	rs2074439
rs3848668	rs3848668	rs3848668
rs6697354	rs6697354	rs6697354
rs10918034	rs10918034	rs10918034
rs4571084	rs4571084	rs4571084
rs11712780	rs11712780	rs11712780
rs4353913	rs4353913	rs4353913
rs1543000	rs1543000	rs1543000
rs4912761	rs4912761	rs4912761
rs4921515	rs4921515	rs4921515
rs94860	rs94860	rs94860
rs16883972	rs16883972	rs16883972
rs1505219	rs1505219	rs1505219
rs12338324	rs12338324	rs12338324
rs7934189	rs7934189	rs7934189
rs4885546	rs4885546	rs4885546
rs9561317	rs9561317	rs9561317
rs1925852	rs1925852	rs1925852
rs4474663	rs4474663	rs4474663
rs12450413	rs12450413	rs12450413
rs6118616	rs6118616	rs6118616
rs1053407	rs1053407	rs1053407
rs583168	rs583168	rs583168
rs6829573	rs6829573	rs6829573
rs1484145	rs1484145	rs1484145
rs12204830	rs12204830	rs12204830
rs10097162	rs10097162	rs10097162
rs10905707	rs10905707	rs10905707
rs1832312	rs1832312	rs1832312
rs317510	rs317510	rs317510
rs1952098	rs1952098	rs1952098
rs11625099	rs11625099	rs11625099
rs979322	rs979322	rs979322
rs9948573	rs9948573	rs9948573
rs12961507	rs12961507	rs12961507
rs2269051	rs2269051	rs2269051
rs2403729	rs2403729	rs2403729
rs650833	rs650833	rs650833
rs2111079	rs2111079	rs2111079
rs12514992	rs12514992	rs12514992
rs16889706	rs16889706	rs16889706
rs10872455	rs10872455	rs10872455
rs10234994	rs10234994	rs10234994
rs2217063	rs2217063	rs2217063
rs11600550	rs11600550	rs11600550
rs521319	rs521319	rs521319
rs2329076	rs2329076	rs2329076
rs7318578	rs7318578	rs7318578
rs8110526	rs8110526	rs8110526
rs11698826	rs11698826	rs11698826
rs7575166	rs7575166	rs7575166
rs4129967	rs4129967	rs4129967
rs10944471	rs10944471	rs10944471
rs7021176	rs7021176	rs7021176
rs1484177	rs1484177	rs1484177
rs10887291	rs10887291	rs10887291
rs12417545	rs12417545	rs12417545
rs9967959	rs9967959	rs9967959
rs9842777	rs9842777	rs9842777
rs7648112	rs7648112	rs7648112
rs4895039	rs4895039	rs4895039
rs2278476	rs2278476	rs2278476
rs1011295	rs1011295	rs1011295
rs618959	rs618959	rs618959
rs3823042	rs3823042	rs3823042
rs10092857	rs10092857	rs10092857
rs2038554	rs2038554	rs2038554
rs1917851	rs1917851	rs1917851
rs11109414	rs11109414	rs11109414
rs1978320	rs1978320	rs1978320
rs6504303	rs6504303	rs6504303
rs1346963	rs1346963	rs1346963
rs2223221	rs2223221	rs2223221
rs892978	rs892978	rs892978
rs2055867	rs2055867	rs2055867
rs1912196	rs1912196	rs1912196
rs6882327	rs6882327	rs6882327
rs6451271	rs6451271	rs6451271
rs12698800	rs12698800	rs12698800
rs11778306	rs11778306	rs11778306
rs10100317	rs10100317	rs10100317
rs12857052	rs12857052	rs12857052
rs1511493	rs1511493	rs1511493
rs16945716	rs16945716	rs16945716
rs274846	rs274846	rs274846
rs7565830	rs7565830	rs7565830
rs1586716	rs1586716	rs1586716
rs9845309	rs9845309	rs9845309
rs12646389	rs12646389	rs12646389
rs6847750	rs6847750	rs6847750
rs3476	rs3476	rs3476
rs1528034	rs1528034	rs1528034
rs961797	rs961797	rs961797
rs2615040	rs2615040	rs2615040
rs722361	rs722361	rs722361
rs7325694	rs7325694	rs7325694
rs10500337	rs10500337	rs10500337
rs728868	rs728868	rs728868
rs2157508	rs2157508	rs2157508
rs10864724	rs10864724	rs10864724
rs3774155	rs3774155	rs3774155
rs7373102	rs7373102	rs7373102
rs6449342	rs6449342	rs6449342
rs3800292	rs3800292	rs3800292
rs7873699	rs7873699	rs7873699
rs7922705	rs7922705	rs7922705
rs10822628	rs10822628	rs10822628
rs12575544	rs12575544	rs12575544
rs2769459	rs2769459	rs2769459
rs3011561	rs3011561	rs3011561
rs12147825	rs12147825	rs12147825
rs9933126	rs9933126	rs9933126
rs4436414	rs4436414	rs4436414
rs6692669	rs6692669	rs6692669
rs885443	rs885443	rs885443
rs3943387	rs3943387	rs3943387
rs4693458	rs4693458	rs4693458
rs10486810	rs10486810	rs10486810
rs11763766	rs11763766	rs11763766
rs1926746	rs1926746	rs1926746
rs12777073	rs12777073	rs12777073
rs7897	rs7897	rs7897
rs2239899	rs2239899	rs2239899
rs9506843	rs9506843	rs9506843
rs11618638	rs11618638	rs11618638
rs12446920	rs12446920	rs12446920
rs10512480	rs10512480	rs10512480
rs625643	rs625643	rs625643
rs6667542	rs6667542	rs6667542
rs12691770	rs12691770	rs12691770
rs6751576	rs6751576	rs6751576
rs9881791	rs9881791	rs9881791
rs27394	rs27394	rs27394
rs17140558	rs17140558	rs17140558
rs1060812	rs1060812	rs1060812
rs10511964	rs10511964	rs10511964
rs734000	rs734000	rs734000
rs7104334	rs7104334	rs7104334
rs10773222	rs10773222	rs10773222
rs7986552	rs7986552	rs7986552
rs12919017	rs12919017	rs12919017
rs11079697	rs11079697	rs11079697
rs2187424	rs2187424	rs2187424
rs17707014	rs17707014	rs17707014
rs34950533	rs34950533	rs34950533
rs301798	rs301798	rs301798
rs553042	rs553042	rs553042
rs2998397	rs2998397	rs2998397
rs1368262	rs1368262	rs1368262
rs2554962	rs2554962	rs2554962
rs11746863	rs11746863	rs11746863
rs6458638	rs6458638	rs6458638
rs9387879	rs9387879	rs9387879
rs874841	rs874841	rs874841
rs445736	rs445736	rs445736
rs1105073	rs1105073	rs1105073
rs1337276	rs1337276	rs1337276
rs8033100	rs8033100	rs8033100
rs7216064	rs7216064	rs7216064
rs11084578	rs11084578	rs11084578
rs13092108	rs13092108	rs13092108
rs6437577	rs6437577	rs6437577
rs11723264	rs11723264	rs11723264
rs10944769	rs10944769	rs10944769
rs2392055	rs2392055	rs2392055
rs10504983	rs10504983	rs10504983
rs13287172	rs13287172	rs13287172
rs415026	rs415026	rs415026
rs946185	rs946185	rs946185
rs2168969	rs2168969	rs2168969
rs1894188	rs1894188	rs1894188
rs10744533	rs10744533	rs10744533
rs2117485	rs2117485	rs2117485
rs1392857	rs1392857	rs1392857
rs7498466	rs7498466	rs7498466
rs11081234	rs11081234	rs11081234
rs11872163	rs11872163	rs11872163
rs715158	rs715158	rs715158
rs6705792	rs6705792	rs6705792
rs3771300	rs3771300	rs3771300
rs2455879	rs2455879	rs2455879
rs12648836	rs12648836	rs12648836
rs10023142	rs10023142	rs10023142
rs4865826	rs4865826	rs4865826
rs1039321	rs1039321	rs1039321
rs1936017	rs1936017	rs1936017
rs6475592	rs6475592	rs6475592
rs12552131	rs12552131	rs12552131
rs13291989	rs13291989	rs13291989
rs4590807	rs4590807	rs4590807
rs11851614	rs11851614	rs11851614
rs12587412	rs12587412	rs12587412
rs2337437	rs2337437	rs2337437
rs1376230	rs1376230	rs1376230
rs11587239	rs11587239	rs11587239
rs895475	rs895475	rs895475
rs2553427	rs2553427	rs2553427
rs17007862	rs17007862	rs17007862
rs6841547	rs6841547	rs6841547
rs11940603	rs11940603	rs11940603
rs2364594	rs2364594	rs2364594
rs2680216	rs2680216	rs2680216
rs10897464	rs10897464	rs10897464
rs7248	rs7248	rs7248
rs2971153	rs2971153	rs2971153
rs11847459	rs11847459	rs11847459
rs12944877	rs12944877	rs12944877
rs1405959	rs1405959	rs1405959
rs9287638	rs9287638	rs9287638
rs9869051	rs9869051	rs9869051
rs1401908	rs1401908	rs1401908
rs10517889	rs10517889	rs10517889
rs881980	rs881980	rs881980
rs17041044	rs17041044	rs17041044
rs1392970	rs1392970	rs1392970
rs4710390	rs4710390	rs4710390
rs4496770	rs4496770	rs4496770
rs1604912	rs1604912	rs1604912
rs7942368	rs7942368	rs7942368
rs2238160	rs2238160	rs2238160
rs8030636	rs8030636	rs8030636
rs6042333	rs6042333	rs6042333
rs6427967	rs6427967	rs6427967
rs3922772	rs3922772	rs3922772
rs6734073	rs6734073	rs6734073
rs16893089	rs16893089	rs16893089
rs12552736	rs12552736	rs12552736
rs10883452	rs10883452	rs10883452
rs45535039	rs45535039	rs45535039
rs11168334	rs11168334	rs11168334
rs11105720	rs11105720	rs11105720
rs2091337	rs2091337	rs2091337
rs2026175	rs2026175	rs2026175
rs12951961	rs12951961	rs12951961
rs12606801	rs12606801	rs12606801
rs2827221	rs2827221	rs2827221
rs2154298	rs2154298	rs2154298
rs3852064	rs3852064	rs3852064
rs12152407	rs12152407	rs12152407
rs4864599	rs4864599	rs4864599
rs7446150	rs7446150	rs7446150
rs1845840	rs1845840	rs1845840
rs3924119	rs3924119	rs3924119
rs7772439	rs7772439	rs7772439
rs1051146	rs1051146	rs1051146
rs1460168	rs1460168	rs1460168
rs748108	rs748108	rs748108
rs10869637	rs10869637	rs10869637
rs11642014	rs11642014	rs11642014
rs1376046	rs1376046	rs1376046
rs242673	rs242673	rs242673
rs11151621	rs11151621	rs11151621
rs2292035	rs2292035	rs2292035
rs11161543	rs11161543	rs11161543
rs2036775	rs2036775	rs2036775
rs17016738	rs17016738	rs17016738
rs1370209	rs1370209	rs1370209
rs4928196	rs4928196	rs4928196
rs13145682	rs13145682	rs13145682
rs778233	rs778233	rs778233
rs767231	rs767231	rs767231
rs7496	rs7496	rs7496
rs11987442	rs11987442	rs11987442
rs6471131	rs6471131	rs6471131
rs677565	rs677565	rs677565
rs2756115	rs2756115	rs2756115
rs584337	rs584337	rs584337
rs4942675	rs4942675	rs4942675
rs2034310	rs2034310	rs2034310
rs10206789	rs10206789	rs10206789
rs4676258	rs4676258	rs4676258
rs6760213	rs6760213	rs6760213
rs1894847	rs1894847	rs1894847
rs2777020	rs2777020	rs2777020
rs7086221	rs7086221	rs7086221
rs1413043	rs1413043	rs1413043
rs525884	rs525884	rs525884
rs153782	rs153782	rs153782
rs1888601	rs1888601	rs1888601
rs1372053	rs1372053	rs1372053
rs17295246	rs17295246	rs17295246
rs6844095	rs6844095	rs6844095
rs2333727	rs2333727	rs2333727
rs886527	rs886527	rs886527
rs11746202	rs11746202	rs11746202
rs6861000	rs6861000	rs6861000
rs1414736	rs1414736	rs1414736
rs12719705	rs12719705	rs12719705
rs7844574	rs7844574	rs7844574
rs2767777	rs2767777	rs2767777
rs7070570	rs7070570	rs7070570
rs1700392	rs1700392	rs1700392
rs9560745	rs9560745	rs9560745
rs9945846	rs9945846	rs9945846
rs12454547	rs12454547	rs12454547
rs2306870	rs2306870	rs2306870
rs12502749	rs12502749	rs12502749
rs10074959	rs10074959	rs10074959
rs2503647	rs2503647	rs2503647
rs2684257	rs2684257	rs2684257
rs6907842	rs6907842	rs6907842
rs17469898	rs17469898	rs17469898
rs16897290	rs16897290	rs16897290
rs11009892	rs11009892	rs11009892
rs12577378	rs12577378	rs12577378
rs943993	rs943993	rs943993
rs10520788	rs10520788	rs10520788
rs12972559	rs12972559	rs12972559
rs9074	rs9074	rs9074
rs9005	rs9005	rs9005
rs3791997	rs3791997	rs3791997
rs2648521	rs2648521	rs2648521
rs10064995	rs10064995	rs10064995
rs62392008	rs62392008	rs62392008
rs214575	rs214575	rs214575
rs10820230	rs10820230	rs10820230
rs7114816	rs7114816	rs7114816
rs1497984	rs1497984	rs1497984
rs3809878	rs3809878	rs3809878
rs7238906	rs7238906	rs7238906
rs6012463	rs6012463	rs6012463
rs2229857	rs2229857	rs2229857
rs1349008	rs1349008	rs1349008
rs2726492	rs2726492	rs2726492
rs7702050	rs7702050	rs7702050
rs9633647	rs9633647	rs9633647
rs7086823	rs7086823	rs7086823
rs12790863	rs12790863	rs12790863
rs1448396	rs1448396	rs1448396
rs7431461	rs7431461	rs7431461
rs35375192	rs35375192	rs35375192
rs2608935	rs2608935	rs2608935
rs1425881	rs1425881	rs1425881
rs13255877	rs13255877	rs13255877
rs10757606	rs10757606	rs10757606
rs10828853	rs10828853	rs10828853
rs2814345	rs2814345	rs2814345
rs11218921	rs11218921	rs11218921
rs7313816	rs7313816	rs7313816
rs11115584	rs11115584	rs11115584
rs8012568	rs8012568	rs8012568
rs8069636	rs8069636	rs8069636
rs4650994	rs4650994	rs4650994
rs11904698	rs11904698	rs11904698
rs2096386	rs2096386	rs2096386
rs1379923	rs1379923	rs1379923
rs7857541	rs7857541	rs7857541
rs10984217	rs10984217	rs10984217
rs1914564	rs1914564	rs1914564
rs744895	rs744895	rs744895
rs809845	rs809845	rs809845
rs135143	rs135143	rs135143
rs9424398	rs9424398	rs9424398
rs7598652	rs7598652	rs7598652
rs973238	rs973238	rs973238
rs11731472	rs11731472	rs11731472
rs288178	rs288178	rs288178
rs4958344	rs4958344	rs4958344
rs261606	rs261606	rs261606
rs2875382	rs2875382	rs2875382
rs798320	rs798320	rs798320
rs1599942	rs1599942	rs1599942
rs7927064	rs7927064	rs7927064
rs10734732	rs10734732	rs10734732
rs10858644	rs10858644	rs10858644
rs7961863	rs7961863	rs7961863
rs1892585	rs1892585	rs1892585
rs59245647	rs59245647	rs59245647
rs1246726	rs1246726	rs1246726
rs1046330	rs1046330	rs1046330
rs2323996	rs2323996	rs2323996
rs10473372	rs10473372	rs10473372
rs1637738	rs1637738	rs1637738
rs2466177	rs2466177	rs2466177
rs563519	rs563519	rs563519
rs12309325	rs12309325	rs12309325
rs1951473	rs1951473	rs1951473
rs8022816	rs8022816	rs8022816
rs2544796	rs2544796	rs2544796
rs10517562	rs10517562	rs10517562
rs7380110	rs7380110	rs7380110
rs9387583	rs9387583	rs9387583
rs7100942	rs7100942	rs7100942
rs10792563	rs10792563	rs10792563
rs17091571	rs17091571	rs17091571
rs12455665	rs12455665	rs12455665
rs7552600	rs7552600	rs7552600
rs339557	rs339557	rs339557
rs79163674	rs79163674	rs79163674
rs4673304	rs4673304	rs4673304
rs6774461	rs6774461	rs6774461
rs13129559	rs13129559	rs13129559
rs11562926	rs11562926	rs11562926
rs7693970	rs7693970	rs7693970
rs7800081	rs7800081	rs7800081
rs17768489	rs17768489	rs17768489
rs1884874	rs1884874	rs1884874
rs120262	rs120262	rs120262
rs901089	rs901089	rs901089
rs12571712	rs12571712	rs12571712
rs476822	rs476822	rs476822
rs10150375	rs10150375	rs10150375
rs2072333	rs2072333	rs2072333
rs4665730	rs4665730	rs4665730
rs1528820	rs1528820	rs1528820
rs4852918	rs4852918	rs4852918
rs7736962	rs7736962	rs7736962
rs3016563	rs3016563	rs3016563
rs7860758	rs7860758	rs7860758
rs10993387	rs10993387	rs10993387
rs2157673	rs2157673	rs2157673
rs2451499	rs2451499	rs2451499
rs10507750	rs10507750	rs10507750
rs4431017	rs4431017	rs4431017
rs6692084	rs6692084	rs6692084
rs2479373	rs2479373	rs2479373
rs10195935	rs10195935	rs10195935
rs1517354	rs1517354	rs1517354
rs1817186	rs1817186	rs1817186
rs7662677	rs7662677	rs7662677
rs6558434	rs6558434	rs6558434
[truncated: 12,790 more rows]

## Sheet: SNP_SCZ
SNPs assoc
CLZ_levels	CLZ_dose	CLZ_Metabolic_Ratio	CLZ_Response
rs4648845	rs4648845	rs4648845	rs4648845
rs201151	rs201151	rs201151	rs201151
rs78232287	rs78232287	rs78232287	rs78232287
rs301806	rs301806	rs301806	rs301806
rs301798	rs301798	rs301798	rs301798
rs61787572	rs61787572	rs61787572	rs61787572
rs4949526	rs4949526	rs4949526	rs4949526
rs409226	rs409226	rs409226	rs409226
rs636797	rs636797	rs636797	rs636797
rs12562824	rs12562824	rs12562824	rs12562824
rs1768560	rs1768560	rs1768560	rs1768560
rs727005	rs727005	rs727005	rs727005
rs3754080	rs3754080	rs3754080	rs3754080
rs915026	rs915026	rs915026	rs915026
rs752963	rs752963	rs752963	rs752963
rs11210887	rs11210887	rs11210887	rs11210887
rs2527776	rs2527776	rs2527776	rs2527776
rs241501	rs241501	rs241501	rs241501
rs1474910	rs1474910	rs1474910	rs1474910
rs9436444	rs9436444	rs9436444	rs9436444
rs2185077	rs2185077	rs2185077	rs2185077
rs7539178	rs7539178	rs7539178	rs7539178
rs6684621	rs6684621	rs6684621	rs6684621
rs10889924	rs10889924	rs10889924	rs10889924
rs12566027	rs12566027	rs12566027	rs12566027
rs12119161	rs12119161	rs12119161	rs12119161
rs11210201	rs11210201	rs11210201	rs11210201
rs6669337	rs6669337	rs6669337	rs6669337
rs11162883	rs11162883	rs11162883	rs11162883
rs1023330	rs1023330	rs1023330	rs1023330
rs4428940	rs4428940	rs4428940	rs4428940
rs12071951	rs12071951	rs12071951	rs12071951
rs7513333	rs7513333	rs7513333	rs7513333
rs10875071	rs10875071	rs10875071	rs10875071
rs11165867	rs11165867	rs11165867	rs11165867
rs7533902	rs7533902	rs7533902	rs7533902
rs4970725	rs4970725	rs4970725	rs4970725
rs4950142	rs4950142	rs4950142	rs4950142
rs12129731	rs12129731	rs12129731	rs12129731
rs3790609	rs3790609	rs3790609	rs3790609
rs57026899	rs57026899	rs57026899	rs57026899
rs7554367	rs7554367	rs7554367	rs7554367
rs12116970	rs12116970	rs12116970	rs12116970
rs12068365	rs12068365	rs12068365	rs12068365
rs7521837	rs7521837	rs7521837	rs7521837
rs7553195	rs7553195	rs7553195	rs7553195
rs1265883	rs1265883	rs1265883	rs1265883
rs10737495	rs10737495	rs10737495	rs10737495
rs4656517	rs4656517	rs4656517	rs4656517
rs61826818	rs61826818	rs61826818	rs61826818
rs2269650	rs2269650	rs2269650	rs2269650
rs4650963	rs4650963	rs4650963	rs4650963
rs10913420	rs10913420	rs10913420	rs10913420
rs4442331	rs4442331	rs4442331	rs4442331
rs10797793	rs10797793	rs10797793	rs10797793
rs12145021	rs12145021	rs12145021	rs12145021
rs7524776	rs7524776	rs7524776	rs7524776
rs11584383	rs11584383	rs11584383	rs11584383
rs12732287	rs12732287	rs12732287	rs12732287
rs7551222	rs7551222	rs7551222	rs7551222
rs6697344	rs6697344	rs6697344	rs6697344
rs11240341	rs11240341	rs11240341	rs11240341
rs7541230	rs7541230	rs7541230	rs7541230
rs2075424	rs2075424	rs2075424	rs2075424
rs11807834	rs11807834	rs11807834	rs11807834
rs11809081	rs11809081	rs11809081	rs11809081
rs12733694	rs12733694	rs12733694	rs12733694
rs2256126	rs2256126	rs2256126	rs2256126
rs4658558	rs4658558	rs4658558	rs4658558
rs6703335	rs6703335	rs6703335	rs6703335
rs10927040	rs10927040	rs10927040	rs10927040
rs2953329	rs2953329	rs2953329	rs2953329
rs3003207	rs3003207	rs3003207	rs3003207
rs6710116	rs6710116	rs6710116	rs6710116
rs13004318	rs13004318	rs13004318	rs13004318
rs78022535	rs78022535	rs78022535	rs78022535
rs10432402	rs10432402	rs10432402	rs10432402
rs4669995	rs4669995	rs4669995	rs4669995
rs5015511	rs5015511	rs5015511	rs5015511
rs1509378	rs1509378	rs1509378	rs1509378
rs10202934	rs10202934	rs10202934	rs10202934
rs35466723	rs35466723	rs35466723	rs35466723
rs4630723	rs4630723	rs4630723	rs4630723
rs13414801	rs13414801	rs13414801	rs13414801
rs3770752	rs3770752	rs3770752	rs3770752
rs17396357	rs17396357	rs17396357	rs17396357
rs2471403	rs2471403	rs2471403	rs2471403
rs72872724	rs72872724	rs72872724	rs72872724
rs7583622	rs7583622	rs7583622	rs7583622
rs7590819	rs7590819	rs7590819	rs7590819
rs354232	rs354232	rs354232	rs354232
rs2868985	rs2868985	rs2868985	rs2868985
rs2717054	rs2717054	rs2717054	rs2717054
rs77622099	rs77622099	rs77622099	rs77622099
rs12713372	rs12713372	rs12713372	rs12713372
rs6709302	rs6709302	rs6709302	rs6709302
rs76503615	rs76503615	rs76503615	rs76503615
rs34282247	rs34282247	rs34282247	rs34282247
rs999494	rs999494	rs999494	rs999494
rs17008541	rs17008541	rs17008541	rs17008541
rs10469966	rs10469966	rs10469966	rs10469966
rs10188424	rs10188424	rs10188424	rs10188424
rs11891956	rs11891956	rs11891956	rs11891956
rs12993149	rs12993149	rs12993149	rs12993149
rs66637022	rs66637022	rs66637022	rs66637022
rs218061	rs218061	rs218061	rs218061
rs78381888	rs78381888	rs78381888	rs78381888
rs62152915	rs62152915	rs62152915	rs62152915
rs11901495	rs11901495	rs11901495	rs11901495
rs4851648	rs4851648	rs4851648	rs4851648
rs11690225	rs11690225	rs11690225	rs11690225
rs4953760	rs4953760	rs4953760	rs4953760
rs6541830	rs6541830	rs6541830	rs6541830
rs6430491	rs6430491	rs6430491	rs6430491
rs11679023	rs11679023	rs11679023	rs11679023
rs7599224	rs7599224	rs7599224	rs7599224
rs16825349	rs16825349	rs16825349	rs16825349
rs6430137	rs6430137	rs6430137	rs6430137
rs12622667	rs12622667	rs12622667	rs12622667
rs13000491	rs13000491	rs13000491	rs13000491
rs1527754	rs1527754	rs1527754	rs1527754
rs2059696	rs2059696	rs2059696	rs2059696
rs13011013	rs13011013	rs13011013	rs13011013
rs6731591	rs6731591	rs6731591	rs6731591
rs72882854	rs72882854	rs72882854	rs72882854
rs16854016	rs16854016	rs16854016	rs16854016
rs10184866	rs10184866	rs10184866	rs10184866
rs34636594	rs34636594	rs34636594	rs34636594
rs17726121	rs17726121	rs17726121	rs17726121
rs1595796	rs1595796	rs1595796	rs1595796
rs17320820	rs17320820	rs17320820	rs17320820
rs62175278	rs62175278	rs62175278	rs62175278
rs2271760	rs2271760	rs2271760	rs2271760
rs4413130	rs4413130	rs4413130	rs4413130
rs11888068	rs11888068	rs11888068	rs11888068
rs1344706	rs1344706	rs1344706	rs1344706
rs1483242	rs1483242	rs1483242	rs1483242
rs59979824	rs59979824	rs59979824	rs59979824
rs2719164	rs2719164	rs2719164	rs2719164
rs72925918	rs72925918	rs72925918	rs72925918
rs1528398	rs1528398	rs1528398	rs1528398
rs2697246	rs2697246	rs2697246	rs2697246
rs6434930	rs6434930	rs6434930	rs6434930
rs700656	rs700656	rs700656	rs700656
rs1837495	rs1837495	rs1837495	rs1837495
rs1451488	rs1451488	rs1451488	rs1451488
rs796364	rs796364	rs796364	rs796364
rs10931890	rs10931890	rs10931890	rs10931890
rs4673905	rs4673905	rs4673905	rs4673905
rs3739118	rs3739118	rs3739118	rs3739118
rs1318721	rs1318721	rs1318721	rs1318721
rs2464975	rs2464975	rs2464975	rs2464975
rs7591784	rs7591784	rs7591784	rs7591784
rs3791704	rs3791704	rs3791704	rs3791704
rs7355673	rs7355673	rs7355673	rs7355673
rs7590938	rs7590938	rs7590938	rs7590938
rs1043160	rs1043160	rs1043160	rs1043160
rs893766	rs893766	rs893766	rs893766
rs4674916	rs4674916	rs4674916	rs4674916
rs4455149	rs4455149	rs4455149	rs4455149
rs6752389	rs6752389	rs6752389	rs6752389
rs9288676	rs9288676	rs9288676	rs9288676
rs778341	rs778341	rs778341	rs778341
rs2004203	rs2004203	rs2004203	rs2004203
rs13025591	rs13025591	rs13025591	rs13025591
rs62233829	rs62233829	rs62233829	rs62233829
rs17620999	rs17620999	rs17620999	rs17620999
rs17015816	rs17015816	rs17015816	rs17015816
rs1516570	rs1516570	rs1516570	rs1516570
rs28113	rs28113	rs28113	rs28113
rs3900076	rs3900076	rs3900076	rs3900076
rs7613596	rs7613596	rs7613596	rs7613596
rs9846711	rs9846711	rs9846711	rs9846711
rs283943	rs283943	rs283943	rs283943
rs4470554	rs4470554	rs4470554	rs4470554
rs4521250	rs4521250	rs4521250	rs4521250
rs259458	rs259458	rs259458	rs259458
rs13320945	rs13320945	rs13320945	rs13320945
rs2174583	rs2174583	rs2174583	rs2174583
rs6549972	rs6549972	rs6549972	rs6549972
rs6779123	rs6779123	rs6779123	rs6779123
rs55644704	rs55644704	rs55644704	rs55644704
rs925135	rs925135	rs925135	rs925135
rs4624519	rs4624519	rs4624519	rs4624519
rs2679804	rs2679804	rs2679804	rs2679804
rs7635417	rs7635417	rs7635417	rs7635417
rs2236949	rs2236949	rs2236949	rs2236949
rs11717383	rs11717383	rs11717383	rs11717383
rs57823393	rs57823393	rs57823393	rs57823393
rs3199918	rs3199918	rs3199918	rs3199918
rs2590838	rs2590838	rs2590838	rs2590838
rs41292864	rs41292864	rs41292864	rs41292864
rs2257216	rs2257216	rs2257216	rs2257216
rs3736156	rs3736156	rs3736156	rs3736156
rs312483	rs312483	rs312483	rs312483
rs721764	rs721764	rs721764	rs721764
rs4679524	rs4679524	rs4679524	rs4679524
rs6778312	rs6778312	rs6778312	rs6778312
rs832188	rs832188	rs832188	rs832188
rs13272	rs13272	rs13272	rs13272
rs17665101	rs17665101	rs17665101	rs17665101
rs704404	rs704404	rs704404	rs704404
rs12330712	rs12330712	rs12330712	rs12330712
rs1367370	rs1367370	rs1367370	rs1367370
rs6549358	rs6549358	rs6549358	rs6549358
rs7372960	rs7372960	rs7372960	rs7372960
rs1733511	rs1733511	rs1733511	rs1733511
rs1997479	rs1997479	rs1997479	rs1997479
rs9837383	rs9837383	rs9837383	rs9837383
rs2875360	rs2875360	rs2875360	rs2875360
rs3913586	rs3913586	rs3913586	rs3913586
rs13095041	rs13095041	rs13095041	rs13095041
rs1028089	rs1028089	rs1028089	rs1028089
rs11127705	rs11127705	rs11127705	rs11127705
rs658551	rs658551	rs658551	rs658551
rs6800736	rs6800736	rs6800736	rs6800736
rs9883949	rs9883949	rs9883949	rs9883949
rs2272486	rs2272486	rs2272486	rs2272486
rs1838473	rs1838473	rs1838473	rs1838473
rs9873519	rs9873519	rs9873519	rs9873519
rs2999052	rs2999052	rs2999052	rs2999052
rs76939711	rs76939711	rs76939711	rs76939711
rs9289500	rs9289500	rs9289500	rs9289500
rs9845457	rs9845457	rs9845457	rs9845457
rs7432375	rs7432375	rs7432375	rs7432375
rs835636	rs835636	rs835636	rs835636
rs7651736	rs7651736	rs7651736	rs7651736
rs698664	rs698664	rs698664	rs698664
rs10084648	rs10084648	rs10084648	rs10084648
rs4425278	rs4425278	rs4425278	rs4425278
rs10513578	rs10513578	rs10513578	rs10513578
rs13094424	rs13094424	rs13094424	rs13094424
rs9883161	rs9883161	rs9883161	rs9883161
rs7627289	rs7627289	rs7627289	rs7627289
rs7628878	rs7628878	rs7628878	rs7628878
rs2338578	rs2338578	rs2338578	rs2338578
rs6782299	rs6782299	rs6782299	rs6782299
rs6801189	rs6801189	rs6801189	rs6801189
rs73176365	rs73176365	rs73176365	rs73176365
rs4855026	rs4855026	rs4855026	rs4855026
rs2127238	rs2127238	rs2127238	rs2127238
rs73884674	rs73884674	rs73884674	rs73884674
rs9816875	rs9816875	rs9816875	rs9816875
rs10446497	rs10446497	rs10446497	rs10446497
rs1518002	rs1518002	rs1518002	rs1518002
rs207282	rs207282	rs207282	rs207282
rs17508080	rs17508080	rs17508080	rs17508080
rs215410	rs215410	rs215410	rs215410
rs11730701	rs11730701	rs11730701	rs11730701
rs6825268	rs6825268	rs6825268	rs6825268
rs66948132	rs66948132	rs66948132	rs66948132
rs7689003	rs7689003	rs7689003	rs7689003
rs13145713	rs13145713	rs13145713	rs13145713
rs2278142	rs2278142	rs2278142	rs2278142
rs6849738	rs6849738	rs6849738	rs6849738
rs76049629	rs76049629	rs76049629	rs76049629
rs1922857	rs1922857	rs1922857	rs1922857
rs4626214	rs4626214	rs4626214	rs4626214
rs13119516	rs13119516	rs13119516	rs13119516
rs34333163	rs34333163	rs34333163	rs34333163
rs223369	rs223369	rs223369	rs223369
rs9307295	rs9307295	rs9307295	rs9307295
rs17579878	rs17579878	rs17579878	rs17579878
rs67065737	rs67065737	rs67065737	rs67065737
rs4834639	rs4834639	rs4834639	rs4834639
rs11098416	rs11098416	rs11098416	rs11098416
rs11726931	rs11726931	rs11726931	rs11726931
rs1994624	rs1994624	rs1994624	rs1994624
rs6847636	rs6847636	rs6847636	rs6847636
rs11132803	rs11132803	rs11132803	rs11132803
rs9996636	rs9996636	rs9996636	rs9996636
rs6838421	rs6838421	rs6838421	rs6838421
rs1106568	rs1106568	rs1106568	rs1106568
rs8180172	rs8180172	rs8180172	rs8180172
rs35751669	rs35751669	rs35751669	rs35751669
rs6555448	rs6555448	rs6555448	rs6555448
rs2055388	rs2055388	rs2055388	rs2055388
rs10044096	rs10044096	rs10044096	rs10044096
rs9292918	rs9292918	rs9292918	rs9292918
rs7718785	rs7718785	rs7718785	rs7718785
rs12186454	rs12186454	rs12186454	rs12186454
rs28855077	rs28855077	rs28855077	rs28855077
rs1039797	rs1039797	rs1039797	rs1039797
rs27419	rs27419	rs27419	rs27419
rs6872863	rs6872863	rs6872863	rs6872863
rs1460961	rs1460961	rs1460961	rs1460961
rs4391122	rs4391122	rs4391122	rs4391122
rs421980	rs421980	rs421980	rs421980
rs4557363	rs4557363	rs4557363	rs4557363
rs7727630	rs7727630	rs7727630	rs7727630
rs384075	rs384075	rs384075	rs384075
rs12659217	rs12659217	rs12659217	rs12659217
rs254778	rs254778	rs254778	rs254778
rs76994193	rs76994193	rs76994193	rs76994193
rs193689	rs193689	rs193689	rs193689
rs16867576	rs16867576	rs16867576	rs16867576
rs2247870	rs2247870	rs2247870	rs2247870
rs2973827	rs2973827	rs2973827	rs2973827
rs10463223	rs10463223	rs10463223	rs10463223
rs6895503	rs6895503	rs6895503	rs6895503
rs6878284	rs6878284	rs6878284	rs6878284
rs78392994	rs78392994	rs78392994	rs78392994
rs62376382	rs62376382	rs62376382	rs62376382
rs4836307	rs4836307	rs4836307	rs4836307
rs1421750	rs1421750	rs1421750	rs1421750
rs10900851	rs10900851	rs10900851	rs10900851
rs154069	rs154069	rs154069	rs154069
rs11747974	rs11747974	rs11747974	rs11747974
rs2336880	rs2336880	rs2336880	rs2336880
rs156089	rs156089	rs156089	rs156089
rs13171154	rs13171154	rs13171154	rs13171154
rs2563263	rs2563263	rs2563263	rs2563263
rs471172	rs471172	rs471172	rs471172
rs11167957	rs11167957	rs11167957	rs11167957
rs2961766	rs2961766	rs2961766	rs2961766
rs4958587	rs4958587	rs4958587	rs4958587
rs13156828	rs13156828	rs13156828	rs13156828
rs2926289	rs2926289	rs2926289	rs2926289
rs472792	rs472792	rs472792	rs472792
rs1366220	rs1366220	rs1366220	rs1366220
rs532270	rs532270	rs532270	rs532270
rs10037772	rs10037772	rs10037772	rs10037772
rs2569254	rs2569254	rs2569254	rs2569254
rs9313402	rs9313402	rs9313402	rs9313402
rs12198774	rs12198774	rs12198774	rs12198774
rs2744303	rs2744303	rs2744303	rs2744303
rs9295663	rs9295663	rs9295663	rs9295663
rs4712972	rs4712972	rs4712972	rs4712972
rs2762353	rs2762353	rs2762353	rs2762353
rs1165159	rs1165159	rs1165159	rs1165159
rs16891315	rs16891315	rs16891315	rs16891315
rs2893820	rs2893820	rs2893820	rs2893820
rs10946813	rs10946813	rs10946813	rs10946813
rs3799383	rs3799383	rs3799383	rs3799383
rs7744759	rs7744759	rs7744759	rs7744759
rs7746199	rs7746199	rs7746199	rs7746199
rs1883403	rs1883403	rs1883403	rs1883403
rs2747054	rs2747054	rs2747054	rs2747054
rs1150678	rs1150678	rs1150678	rs1150678
rs9986596	rs9986596	rs9986596	rs9986596
rs6922111	rs6922111	rs6922111	rs6922111
rs387642	rs387642	rs387642	rs387642
rs2524005	rs2524005	rs2524005	rs2524005
rs3094220	rs3094220	rs3094220	rs3094220
rs3130573	rs3130573	rs3130573	rs3130573
rs2523591	rs2523591	rs2523591	rs2523591
rs2246618	rs2246618	rs2246618	rs2246618
rs1800629	rs1800629	rs1800629	rs1800629
rs707939	rs707939	rs707939	rs707939
rs389883	rs389883	rs389883	rs389883
rs9271170	rs9271170	rs9271170	rs9271170
rs674313	rs674313	rs674313	rs674313
rs3891175	rs3891175	rs3891175	rs3891175
rs7383287	rs7383287	rs7383287	rs7383287
rs2071538	rs2071538	rs2071538	rs2071538
rs209474	rs209474	rs209474	rs209474
rs429916	rs429916	rs429916	rs429916
rs453590	rs453590	rs453590	rs453590
rs210152	rs210152	rs210152	rs210152
rs751727	rs751727	rs751727	rs751727
rs9461917	rs9461917	rs9461917	rs9461917
rs2104362	rs2104362	rs2104362	rs2104362
rs77818628	rs77818628	rs77818628	rs77818628
rs7773700	rs7773700	rs7773700	rs7773700
rs16888130	rs16888130	rs16888130	rs16888130
rs4445042	rs4445042	rs4445042	rs4445042
rs9342117	rs9342117	rs9342117	rs9342117
rs1355800	rs1355800	rs1355800	rs1355800
rs11751599	rs11751599	rs11751599	rs11751599
rs1512229	rs1512229	rs1512229	rs1512229
rs2789588	rs2789588	rs2789588	rs2789588
rs7749241	rs7749241	rs7749241	rs7749241
rs628629	rs628629	rs628629	rs628629
rs2000375	rs2000375	rs2000375	rs2000375
rs637974	rs637974	rs637974	rs637974
rs217291	rs217291	rs217291	rs217291
rs6903593	rs6903593	rs6903593	rs6903593
rs62450361	rs62450361	rs62450361	rs62450361
rs9444361	rs9444361	rs9444361	rs9444361
rs9359725	rs9359725	rs9359725	rs9359725
rs666894	rs666894	rs666894	rs666894
rs13198865	rs13198865	rs13198865	rs13198865
rs314272	rs314272	rs314272	rs314272
rs1401171	rs1401171	rs1401171	rs1401171
rs2153960	rs2153960	rs2153960	rs2153960
rs9400467	rs9400467	rs9400467	rs9400467
rs9320364	rs9320364	rs9320364	rs9320364
rs10457255	rs10457255	rs10457255	rs10457255
rs13218679	rs13218679	rs13218679	rs13218679
rs1033394	rs1033394	rs1033394	rs1033394
rs9375543	rs9375543	rs9375543	rs9375543
rs761840	rs761840	rs761840	rs761840
rs9399441	rs9399441	rs9399441	rs9399441
rs803503	rs803503	rs803503	rs803503
rs17753470	rs17753470	rs17753470	rs17753470
rs73020709	rs73020709	rs73020709	rs73020709
rs6919939	rs6919939	rs6919939	rs6919939
rs7804190	rs7804190	rs7804190	rs7804190
rs6461049	rs6461049	rs6461049	rs6461049
rs7799006	rs7799006	rs7799006	rs7799006
rs13188	rs13188	rs13188	rs13188
rs3903099	rs3903099	rs3903099	rs3903099
rs10255350	rs10255350	rs10255350	rs10255350
rs7809435	rs7809435	rs7809435	rs7809435
rs7805846	rs7805846	rs7805846	rs7805846
rs2282889	rs2282889	rs2282889	rs2282889
rs3735440	rs3735440	rs3735440	rs3735440
rs227932	rs227932	rs227932	rs227932
rs2390847	rs2390847	rs2390847	rs2390847
rs985062	rs985062	rs985062	rs985062
rs887622	rs887622	rs887622	rs887622
rs62444122	rs62444122	rs62444122	rs62444122
rs79159452	rs79159452	rs79159452	rs79159452
rs1476665	rs1476665	rs1476665	rs1476665
rs217402	rs217402	rs217402	rs217402
rs1521470	rs1521470	rs1521470	rs1521470
rs1347879	rs1347879	rs1347879	rs1347879
rs4717626	rs4717626	rs4717626	rs4717626
rs12699131	rs12699131	rs12699131	rs12699131
rs10274751	rs10274751	rs10274751	rs10274751
rs11768116	rs11768116	rs11768116	rs11768116
rs2522831	rs2522831	rs2522831	rs2522831
rs12704279	rs12704279	rs12704279	rs12704279
rs2299219	rs2299219	rs2299219	rs2299219
rs13233308	rs13233308	rs13233308	rs13233308
rs1851422	rs1851422	rs1851422	rs1851422
rs1734907	rs1734907	rs1734907	rs1734907
rs10246310	rs10246310	rs10246310	rs10246310
rs2192932	rs2192932	rs2192932	rs2192932
rs12334245	rs12334245	rs12334245	rs12334245
rs12540205	rs12540205	rs12540205	rs12540205
rs17432316	rs17432316	rs17432316	rs17432316
rs9656169	rs9656169	rs9656169	rs9656169
rs12705744	rs12705744	rs12705744	rs12705744
rs214475	rs214475	rs214475	rs214475
rs2528691	rs2528691	rs2528691	rs2528691
rs7779018	rs7779018	rs7779018	rs7779018
rs6953698	rs6953698	rs6953698	rs6953698
rs11975170	rs11975170	rs11975170	rs11975170
rs78456529	rs78456529	rs78456529	rs78456529
rs80021743	rs80021743	rs80021743	rs80021743
rs320704	rs320704	rs320704	rs320704
rs2774962	rs2774962	rs2774962	rs2774962
rs13241719	rs13241719	rs13241719	rs13241719
rs76405237	rs76405237	rs76405237	rs76405237
rs79138879	rs79138879	rs79138879	rs79138879
rs1440454	rs1440454	rs1440454	rs1440454
rs6953837	rs6953837	rs6953837	rs6953837
rs2123055	rs2123055	rs2123055	rs2123055
rs17828023	rs17828023	rs17828023	rs17828023
rs1483809	rs1483809	rs1483809	rs1483809
rs1566861	rs1566861	rs1566861	rs1566861
rs1875897	rs1875897	rs1875897	rs1875897
rs12541020	rs12541020	rs12541020	rs12541020
rs2945251	rs2945251	rs2945251	rs2945251
rs2945890	rs2945890	rs2945890	rs2945890
rs7837587	rs7837587	rs7837587	rs7837587
rs1809006	rs1809006	rs1809006	rs1809006
rs9949	rs9949	rs9949	rs9949
rs367543	rs367543	rs367543	rs367543
rs17155338	rs17155338	rs17155338	rs17155338
rs9987289	rs9987289	rs9987289	rs9987289
rs7838571	rs7838571	rs7838571	rs7838571
rs4841239	rs4841239	rs4841239	rs4841239
rs591346	rs591346	rs591346	rs591346
rs11993663	rs11993663	rs11993663	rs11993663
rs35130171	rs35130171	rs35130171	rs35130171
rs11249996	rs11249996	rs11249996	rs11249996
rs17765901	rs17765901	rs17765901	rs17765901
rs17153454	rs17153454	rs17153454	rs17153454
rs2947362	rs2947362	rs2947362	rs2947362
rs7010173	rs7010173	rs7010173	rs7010173
rs433235	rs433235	rs433235	rs433235
rs17687067	rs17687067	rs17687067	rs17687067
rs876983	rs876983	rs876983	rs876983
rs2634447	rs2634447	rs2634447	rs2634447
rs11777389	rs11777389	rs11777389	rs11777389
rs4739247	rs4739247	rs4739247	rs4739247
rs4872471	rs4872471	rs4872471	rs4872471
rs1042992	rs1042992	rs1042992	rs1042992
rs2565065	rs2565065	rs2565065	rs2565065
rs11780592	rs11780592	rs11780592	rs11780592
rs2681615	rs2681615	rs2681615	rs2681615
rs6990255	rs6990255	rs6990255	rs6990255
rs1488935	rs1488935	rs1488935	rs1488935
rs7007296	rs7007296	rs7007296	rs7007296
rs6471803	rs6471803	rs6471803	rs6471803
rs490409	rs490409	rs490409	rs490409
rs790570	rs790570	rs790570	rs790570
rs3750228	rs3750228	rs3750228	rs3750228
rs6994019	rs6994019	rs6994019	rs6994019
rs7838490	rs7838490	rs7838490	rs7838490
rs12375401	rs12375401	rs12375401	rs12375401
rs17775215	rs17775215	rs17775215	rs17775215
rs1460583	rs1460583	rs1460583	rs1460583
rs13267290	rs13267290	rs13267290	rs13267290
rs12541889	rs12541889	rs12541889	rs12541889
rs17746363	rs17746363	rs17746363	rs17746363
rs13253934	rs13253934	rs13253934	rs13253934
rs4733759	rs4733759	rs4733759	rs4733759
rs72722365	rs72722365	rs72722365	rs72722365
rs7464953	rs7464953	rs7464953	rs7464953
rs4961278	rs4961278	rs4961278	rs4961278
rs4976967	rs4976967	rs4976967	rs4976967
rs4129585	rs4129585	rs4129585	rs4129585
rs67439964	rs67439964	rs67439964	rs67439964
rs754957	rs754957	rs754957	rs754957
rs11784536	rs11784536	rs11784536	rs11784536
rs631411	rs631411	rs631411	rs631411
rs1445349	rs1445349	rs1445349	rs1445349
rs913588	rs913588	rs913588	rs913588
rs7846730	rs7846730	rs7846730	rs7846730
rs1349151	rs1349151	rs1349151	rs1349151
rs12554543	rs12554543	rs12554543	rs12554543
rs10967491	rs10967491	rs10967491	rs10967491
rs7036871	rs7036871	rs7036871	rs7036871
rs7032817	rs7032817	rs7032817	rs7032817
rs4879901	rs4879901	rs4879901	rs4879901
rs2381411	rs2381411	rs2381411	rs2381411
rs308495	rs308495	rs308495	rs308495
rs7046143	rs7046143	rs7046143	rs7046143
rs11144082	rs11144082	rs11144082	rs11144082
rs1484113	rs1484113	rs1484113	rs1484113
rs3860897	rs3860897	rs3860897	rs3860897
rs2767719	rs2767719	rs2767719	rs2767719
rs1411661	rs1411661	rs1411661	rs1411661
rs10820870	rs10820870	rs10820870	rs10820870
rs13300936	rs13300936	rs13300936	rs13300936
rs10122014	rs10122014	rs10122014	rs10122014
rs6479527	rs6479527	rs6479527	rs6479527
rs10985817	rs10985817	rs10985817	rs10985817
rs2808539	rs2808539	rs2808539	rs2808539
rs6575	rs6575	rs6575	rs6575
rs1360695	rs1360695	rs1360695	rs1360695
rs11790388	rs11790388	rs11790388	rs11790388
rs2259043	rs2259043	rs2259043	rs2259043
rs35198327	rs35198327	rs35198327	rs35198327
rs1043003	rs1043003	rs1043003	rs1043003
rs11256450	rs11256450	rs11256450	rs11256450
rs7099380	rs7099380	rs7099380	rs7099380
rs2799573	rs2799573	rs2799573	rs2799573
rs12784387	rs12784387	rs12784387	rs12784387
rs2279311	rs2279311	rs2279311	rs2279311
rs806813	rs806813	rs806813	rs806813
rs12782894	rs12782894	rs12782894	rs12782894
rs7903745	rs7903745	rs7903745	rs7903745
rs10763054	rs10763054	rs10763054	rs10763054
rs10509093	rs10509093	rs10509093	rs10509093
rs16915157	rs16915157	rs16915157	rs16915157
rs12249008	rs12249008	rs12249008	rs12249008
rs7068361	rs7068361	rs7068361	rs7068361
rs61868261	rs61868261	rs61868261	rs61868261
rs7896671	rs7896671	rs7896671	rs7896671
rs1475707	rs1475707	rs1475707	rs1475707
rs1863824	rs1863824	rs1863824	rs1863824
rs2419057	rs2419057	rs2419057	rs2419057
rs11598058	rs11598058	rs11598058	rs11598058
rs12784975	rs12784975	rs12784975	rs12784975
rs975752	rs975752	rs975752	rs975752
rs118079769	rs118079769	rs118079769	rs118079769
rs17114803	rs17114803	rs17114803	rs17114803
rs7085104	rs7085104	rs7085104	rs7085104
rs11598702	rs11598702	rs11598702	rs11598702
rs11191580	rs11191580	rs11191580	rs11191580
rs9651453	rs9651453	rs9651453	rs9651453
rs12761679	rs12761679	rs12761679	rs12761679
rs7900775	rs7900775	rs7900775	rs7900775
rs10509976	rs10509976	rs10509976	rs10509976
rs7078373	rs7078373	rs7078373	rs7078373
rs234868	rs234868	rs234868	rs234868
rs7108037	rs7108037	rs7108037	rs7108037
rs4356203	rs4356203	rs4356203	rs4356203
rs2403778	rs2403778	rs2403778	rs2403778
rs11027857	rs11027857	rs11027857	rs11027857
rs2065418	rs2065418	rs2065418	rs2065418
rs35324223	rs35324223	rs35324223	rs35324223
rs4752926	rs4752926	rs4752926	rs4752926
rs7928445	rs7928445	rs7928445	rs7928445
rs11039131	rs11039131	rs11039131	rs11039131
rs2847308	rs2847308	rs2847308	rs2847308
rs4963432	rs4963432	rs4963432	rs4963432
rs11231677	rs11231677	rs11231677	rs11231677
rs582580	rs582580	rs582580	rs582580
rs11823867	rs11823867	rs11823867	rs11823867
rs7934083	rs7934083	rs7934083	rs7934083
rs11607886	rs11607886	rs11607886	rs11607886
rs10502044	rs10502044	rs10502044	rs10502044
rs2212430	rs2212430	rs2212430	rs2212430
rs3858402	rs3858402	rs3858402	rs3858402
rs7108803	rs7108803	rs7108803	rs7108803
rs12574893	rs12574893	rs12574893	rs12574893
rs4987094	rs4987094	rs4987094	rs4987094
rs10750025	rs10750025	rs10750025	rs10750025
rs4442562	rs4442562	rs4442562	rs4442562
rs7927176	rs7927176	rs7927176	rs7927176
rs7107539	rs7107539	rs7107539	rs7107539
rs7127399	rs7127399	rs7127399	rs7127399
rs544368	rs544368	rs544368	rs544368
rs12807809	rs12807809	rs12807809	rs12807809
rs11219769	rs11219769	rs11219769	rs11219769
rs1944142	rs1944142	rs1944142	rs1944142
rs62621284	rs62621284	rs62621284	rs62621284
rs12790299	rs12790299	rs12790299	rs12790299
rs402320	rs402320	rs402320	rs402320
rs654125	rs654125	rs654125	rs654125
rs3016383	rs3016383	rs3016383	rs3016383
rs10750551	rs10750551	rs10750551	rs10750551
rs329651	rs329651	rs329651	rs329651
rs75059851	rs75059851	rs75059851	rs75059851
rs646998	rs646998	rs646998	rs646998
rs10894808	rs10894808	rs10894808	rs10894808
rs1440480	rs1440480	rs1440480	rs1440480
rs11603151	rs11603151	rs11603151	rs11603151
rs1939726	rs1939726	rs1939726	rs1939726
rs2108642	rs2108642	rs2108642	rs2108642
rs73042497	rs73042497	rs73042497	rs73042497
rs4298967	rs4298967	rs4298967	rs4298967
rs2239062	rs2239062	rs2239062	rs2239062
rs7954374	rs7954374	rs7954374	rs7954374
rs10846138	rs10846138	rs10846138	rs10846138
rs6488466	rs6488466	rs6488466	rs6488466
rs10161040	rs10161040	rs10161040	rs10161040
rs17221259	rs17221259	rs17221259	rs17221259
rs10841979	rs10841979	rs10841979	rs10841979
rs7303433	rs7303433	rs7303433	rs7303433
rs10505917	rs10505917	rs10505917	rs10505917
rs1383112	rs1383112	rs1383112	rs1383112
rs302321	rs302321	rs302321	rs302321
rs2060614	rs2060614	rs2060614	rs2060614
rs10783342	rs10783342	rs10783342	rs10783342
rs829112	rs829112	rs829112	rs829112
rs11170562	rs11170562	rs11170562	rs11170562
rs725957	rs725957	rs725957	rs725957
rs61921611	rs61921611	rs61921611	rs61921611
rs4244072	rs4244072	rs4244072	rs4244072
rs1996080	rs1996080	rs1996080	rs1996080
rs6581982	rs6581982	rs6581982	rs6581982
rs7309856	rs7309856	rs7309856	rs7309856
rs1516294	rs1516294	rs1516294	rs1516294
rs10858578	rs10858578	rs10858578	rs10858578
rs7961863	rs7961863	rs7961863	rs7961863
rs7294593	rs7294593	rs7294593	rs7294593
rs10860152	rs10860152	rs10860152	rs10860152
rs2372641	rs2372641	rs2372641	rs2372641
rs591776	rs591776	rs591776	rs591776
rs10860950	rs10860950	rs10860950	rs10860950
rs1961983	rs1961983	rs1961983	rs1961983
rs56144717	rs56144717	rs56144717	rs56144717
rs11829777	rs11829777	rs11829777	rs11829777
rs4766428	rs4766428	rs4766428	rs4766428
rs10849900	rs10849900	rs10849900	rs10849900
rs16942745	rs16942745	rs16942745	rs16942745
rs3825102	rs3825102	rs3825102	rs3825102
rs12828172	rs12828172	rs12828172	rs12828172
rs6490269	rs6490269	rs6490269	rs6490269
rs3751143	rs3751143	rs3751143	rs3751143
rs1316787	rs1316787	rs1316787	rs1316787
rs1532579	rs1532579	rs1532579	rs1532579
rs1727302	rs1727302	rs1727302	rs1727302
rs28768122	rs28768122	rs28768122	rs28768122
rs1660	rs1660	rs1660	rs1660
rs1054852	rs1054852	rs1054852	rs1054852
rs1489418	rs1489418	rs1489418	rs1489418
rs1482292	rs1482292	rs1482292	rs1482292
rs3759472	rs3759472	rs3759472	rs3759472
rs10747165	rs10747165	rs10747165	rs10747165
rs1218894	rs1218894	rs1218894	rs1218894
rs11616416	rs11616416	rs11616416	rs11616416
rs9563491	rs9563491	rs9563491	rs9563491
rs1329313	rs1329313	rs1329313	rs1329313
rs4144140	rs4144140	rs4144140	rs4144140
rs9548234	rs9548234	rs9548234	rs9548234
rs685499	rs685499	rs685499	rs685499
rs12864863	rs12864863	rs12864863	rs12864863
rs9533777	rs9533777	rs9533777	rs9533777
rs3742301	rs3742301	rs3742301	rs3742301
rs2314449	rs2314449	rs2314449	rs2314449
rs17605645	rs17605645	rs17605645	rs17605645
rs500395	rs500395	rs500395	rs500395
rs302012	rs302012	rs302012	rs302012
rs9317913	rs9317913	rs9317913	rs9317913
rs12865628	rs12865628	rs12865628	rs12865628
rs2325558	rs2325558	rs2325558	rs2325558
rs314690	rs314690	rs314690	rs314690
rs17189782	rs17189782	rs17189782	rs17189782
rs9302082	rs9302082	rs9302082	rs9302082
rs1926501	rs1926501	rs1926501	rs1926501
rs7989848	rs7989848	rs7989848	rs7989848
rs9515090	rs9515090	rs9515090	rs9515090
rs12428495	rs12428495	rs12428495	rs12428495
rs423237	rs423237	rs423237	rs423237
rs10148671	rs10148671	rs10148671	rs10148671
rs2333484	rs2333484	rs2333484	rs2333484
rs11161063	rs11161063	rs11161063	rs11161063
rs1959431	rs1959431	rs1959431	rs1959431
rs2068012	rs2068012	rs2068012	rs2068012
rs10146272	rs10146272	rs10146272	rs10146272
rs12894779	rs12894779	rs12894779	rs12894779
rs7140760	rs7140760	rs7140760	rs7140760
rs2415265	rs2415265	rs2415265	rs2415265
rs11157691	rs11157691	rs11157691	rs11157691
rs35707428	rs35707428	rs35707428	rs35707428
rs9944003	rs9944003	rs9944003	rs9944003
rs7148539	rs7148539	rs7148539	rs7148539
rs12885453	rs12885453	rs12885453	rs12885453
rs12888392	rs12888392	rs12888392	rs12888392
rs12896836	rs12896836	rs12896836	rs12896836
rs3814871	rs3814871	rs3814871	rs3814871
rs3825716	rs3825716	rs3825716	rs3825716
rs764625	rs764625	rs764625	rs764625
rs2543379	rs2543379	rs2543379	rs2543379
rs10149681	rs10149681	rs10149681	rs10149681
rs12717596	rs12717596	rs12717596	rs12717596
rs61979835	rs61979835	rs61979835	rs61979835
rs17129021	rs17129021	rs17129021	rs17129021
rs856277	rs856277	rs856277	rs856277
rs1257414	rs1257414	rs1257414	rs1257414
rs1152793	rs1152793	rs1152793	rs1152793
rs2693698	rs2693698	rs2693698	rs2693698
rs1405238	rs1405238	rs1405238	rs1405238
rs7140858	rs7140858	rs7140858	rs7140858
rs7148456	rs7148456	rs7148456	rs7148456
rs17791722	rs17791722	rs17791722	rs17791722
rs9920483	rs9920483	rs9920483	rs9920483
rs7496866	rs7496866	rs7496866	rs7496866
rs56205728	rs56205728	rs56205728	rs56205728
rs690367	rs690367	rs690367	rs690367
rs2929278	rs2929278	rs2929278	rs2929278
rs1559677	rs1559677	rs1559677	rs1559677
rs11854184	rs11854184	rs11854184	rs11854184
rs17524318	rs17524318	rs17524318	rs17524318
rs17614559	rs17614559	rs17614559	rs17614559
rs12914626	rs12914626	rs12914626	rs12914626
rs474875	rs474875	rs474875	rs474875
rs2011857	rs2011857	rs2011857	rs2011857
rs12592967	rs12592967	rs12592967	rs12592967
rs1444405	rs1444405	rs1444405	rs1444405
rs1971791	rs1971791	rs1971791	rs1971791
rs8042374	rs8042374	rs8042374	rs8042374
rs4238534	rs4238534	rs4238534	rs4238534
rs783540	rs783540	rs783540	rs783540
rs28495538	rs28495538	rs28495538	rs28495538
rs950169	rs950169	rs950169	rs950169
rs11631921	rs11631921	rs11631921	rs11631921
rs4842994	rs4842994	rs4842994	rs4842994
rs729707	rs729707	rs729707	rs729707
rs758129	rs758129	rs758129	rs758129
rs3759929	rs3759929	rs3759929	rs3759929
rs4702	rs4702	rs4702	rs4702
rs8031371	rs8031371	rs8031371	rs8031371
rs6500602	rs6500602	rs6500602	rs6500602
rs4786548	rs4786548	rs4786548	rs4786548
rs1035564	rs1035564	rs1035564	rs1035564
rs11640341	rs11640341	rs11640341	rs11640341
rs17141214	rs17141214	rs17141214	rs17141214
rs12447542	rs12447542	rs12447542	rs12447542
rs9926303	rs9926303	rs9926303	rs9926303
rs11641984	rs11641984	rs11641984	rs11641984
rs11642229	rs11642229	rs11642229	rs11642229
rs2280018	rs2280018	rs2280018	rs2280018
rs1994895	rs1994895	rs1994895	rs1994895
rs1985311	rs1985311	rs1985311	rs1985311
rs2106247	rs2106247	rs2106247	rs2106247
rs2107118	rs2107118	rs2107118	rs2107118
rs3814883	rs3814883	rs3814883	rs3814883
rs1362572	rs1362572	rs1362572	rs1362572
rs11076128	rs11076128	rs11076128	rs11076128
rs12447862	rs12447862	rs12447862	rs12447862
rs6498914	rs6498914	rs6498914	rs6498914
rs1865828	rs1865828	rs1865828	rs1865828
rs12920359	rs12920359	rs12920359	rs12920359
rs6499143	rs6499143	rs6499143	rs6499143
rs7193701	rs7193701	rs7193701	rs7193701
rs8049057	rs8049057	rs8049057	rs8049057
rs77818636	rs77818636	rs77818636	rs77818636
rs11545954	rs11545954	rs11545954	rs11545954
rs9936265	rs9936265	rs9936265	rs9936265
rs17609347	rs17609347	rs17609347	rs17609347
rs11644298	rs11644298	rs11644298	rs11644298
rs16975222	rs16975222	rs16975222	rs16975222
rs352935	rs352935	rs352935	rs352935
rs12922302	rs12922302	rs12922302	rs12922302
rs4790084	rs4790084	rs4790084	rs4790084
rs2019872	rs2019872	rs2019872	rs2019872
rs11655813	rs11655813	rs11655813	rs11655813
rs11651038	rs11651038	rs11651038	rs11651038
rs2523	rs2523	rs2523	rs2523
rs9913277	rs9913277	rs9913277	rs9913277
rs2472708	rs2472708	rs2472708	rs2472708
rs4924967	rs4924967	rs4924967	rs4924967
rs7211535	rs7211535	rs7211535	rs7211535
rs216451	rs216451	rs216451	rs216451
rs450735	rs450735	rs450735	rs450735
rs11653160	rs11653160	rs11653160	rs11653160
rs4793885	rs4793885	rs4793885	rs4793885
rs7209650	rs7209650	rs7209650	rs7209650
rs4968361	rs4968361	rs4968361	rs4968361
rs11650988	rs11650988	rs11650988	rs11650988
rs11081164	rs11081164	rs11081164	rs11081164
rs12957993	rs12957993	rs12957993	rs12957993
rs273701	rs273701	rs273701	rs273701
rs2099454	rs2099454	rs2099454	rs2099454
rs4799358	rs4799358	rs4799358	rs4799358
rs4800019	rs4800019	rs4800019	rs4800019
rs1462981	rs1462981	rs1462981	rs1462981
rs357909	rs357909	rs357909	rs357909
rs2032252	rs2032252	rs2032252	rs2032252
rs8084351	rs8084351	rs8084351	rs8084351
rs12966547	rs12966547	rs12966547	rs12966547
rs73490803	rs73490803	rs73490803	rs73490803
rs784254	rs784254	rs784254	rs784254
rs72934520	rs72934520	rs72934520	rs72934520
rs1792708	rs1792708	rs1792708	rs1792708
rs57221251	rs57221251	rs57221251	rs57221251
rs337718	rs337718	rs337718	rs337718
rs9959162	rs9959162	rs9959162	rs9959162
rs7236339	rs7236339	rs7236339	rs7236339
rs11665111	rs11665111	rs11665111	rs11665111
rs7259201	rs7259201	rs7259201	rs7259201
rs8737	rs8737	rs8737	rs8737
rs1982468	rs1982468	rs1982468	rs1982468
rs8103241	rs8103241	rs8103241	rs8103241
rs2905435	rs2905435	rs2905435	rs2905435
rs7248885	rs7248885	rs7248885	rs7248885
rs488125	rs488125	rs488125	rs488125
rs919803	rs919803	rs919803	rs919803
rs13345671	rs13345671	rs13345671	rs13345671
rs10425465	rs10425465	rs10425465	rs10425465
rs2288921	rs2288921	rs2288921	rs2288921
rs270776	rs270776	rs270776	rs270776
rs17770331	rs17770331	rs17770331	rs17770331
rs6132302	rs6132302	rs6132302	rs6132302
rs6035682	rs6035682	rs6035682	rs6035682
rs4813397	rs4813397	rs4813397	rs4813397
rs2208185	rs2208185	rs2208185	rs2208185
rs4812319	rs4812319	rs4812319	rs4812319
rs4810237	rs4810237	rs4810237	rs4810237
rs10392	rs10392	rs10392	rs10392
rs35481364	rs35481364	rs35481364	rs35481364
rs17420378	rs17420378	rs17420378	rs17420378
rs237485	rs237485	rs237485	rs237485
rs6019860	rs6019860	rs6019860	rs6019860
rs729824	rs729824	rs729824	rs729824
rs6096226	rs6096226	rs6096226	rs6096226
rs7266699	rs7266699	rs7266699	rs7266699
rs9789802	rs9789802	rs9789802	rs9789802
rs2236527	rs2236527	rs2236527	rs2236527
rs1757703	rs1757703	rs1757703	rs1757703
rs387098	rs387098	rs387098	rs387098
rs12483654	rs12483654	rs12483654	rs12483654
rs416707	rs416707	rs416707	rs416707
rs2226669	rs2226669	rs2226669	rs2226669
rs1619656	rs1619656	rs1619656	rs1619656
rs2833187	rs2833187	rs2833187	rs2833187
rs2251854	rs2251854	rs2251854	rs2251854
rs4817775	rs4817775	rs4817775	rs4817775
rs2070517	rs2070517	rs2070517	rs2070517
rs374281	rs374281	rs374281	rs374281
rs78583822	rs78583822	rs78583822	rs78583822
rs6518257	rs6518257	rs6518257	rs6518257
rs73150891	rs73150891	rs73150891	rs73150891
rs2014654	rs2014654	rs2014654	rs2014654
rs13515	rs13515	rs13515	rs13515
rs238783	rs238783	rs238783	rs238783
rs2413045	rs2413045	rs2413045	rs2413045
rs4820250	rs4820250	rs4820250	rs4820250
rs9611177	rs9611177	rs9611177	rs9611177
rs4821901	rs4821901	rs4821901	rs4821901
rs132575	rs132575	rs132575	rs132575
rs5757746	rs5757746	rs5757746	rs5757746
rs5757759	rs5757759	rs5757759	rs5757759
rs79603234	rs79603234	rs79603234	rs79603234
rs20551	rs20551	rs20551	rs20551
rs5751191	rs5751191	rs5751191	rs5751191
rs134874	rs134874	rs134874	rs134874
rs5751416	rs5751416	rs5751416	rs5751416
rs35245641	rs35245641	rs35245641	rs35245641
rs9615389	rs9615389	rs9615389	rs9615389
rs5770755	rs5770755	rs5770755	rs5770755
rs2803291	rs2803291	rs2803291
rs2782643	rs2782643	rs2782643
rs12031155	rs12031155	rs12031155
rs484743	rs484743	rs484743
rs4915864	rs4915864	rs4915864
rs12138977	rs12138977	rs12138977
rs6425361	rs6425361	rs6425361
rs6427982	rs6427982	rs6427982
rs4418638	rs4418638	rs4418638
rs920489	rs920489	rs920489
rs34683843	rs34683843	rs34683843
rs7582300	rs7582300	rs7582300
rs12470034	rs12470034	rs12470034
rs3866196	rs3866196	rs3866196
rs4589792	rs4589792	rs4589792
rs6746569	rs6746569	rs6746569
rs356999	rs356999	rs356999
rs3911862	rs3911862	rs3911862
rs13407231	rs13407231	rs13407231
rs6738702	rs6738702	rs6738702
rs17018086	rs17018086	rs17018086
rs11123288	rs11123288	rs11123288
rs7576870	rs7576870	rs7576870
rs2016394	rs2016394	rs2016394
rs12463971	rs12463971	rs12463971
rs7562062	rs7562062	rs7562062
rs73037907	rs73037907	rs73037907
rs9837205	rs9837205	rs9837205
rs862688	rs862688	rs862688
rs456611	rs456611	rs456611
rs13082925	rs13082925	rs13082925
rs4689290	rs4689290	rs4689290
rs4619848	rs4619848	rs4619848
rs1449187	rs1449187	rs1449187
rs2608852	rs2608852	rs2608852
rs10065659	rs10065659	rs10065659
rs7723735	rs7723735	rs7723735
rs10514908	rs10514908	rs10514908
rs2911499	rs2911499	rs2911499
rs10078322	rs10078322	rs10078322
rs4242185	rs4242185	rs4242185
rs1136377	rs1136377	rs1136377
rs9392464	rs9392464	rs9392464
rs183278657	rs183278657	rs183278657
rs7761614	rs7761614	rs7761614
rs6929403	rs6929403	rs6929403
rs576419	rs576419	rs576419
rs17304375	rs17304375	rs17304375
rs9397968	rs9397968	rs9397968
rs11983399	rs11983399	rs11983399
rs10239251	rs10239251	rs10239251
rs2465066	rs2465066	rs2465066
rs7809769	rs7809769	rs7809769
rs1043615	rs1043615	rs1043615
rs11762051	rs11762051	rs11762051
rs7779099	rs7779099	rs7779099
rs10888076	rs10888076	rs10888076
rs16882722	rs16882722	rs16882722
rs13279518	rs13279518	rs13279518
rs7835123	rs7835123	rs7835123
rs1180628	rs1180628	rs1180628
rs10107814	rs10107814	rs10107814
rs10109061	rs10109061	rs10109061
rs7861410	rs7861410	rs7861410
rs10761174	rs10761174	rs10761174
rs10988248	rs10988248	rs10988248
rs12775688	rs12775688	rs12775688
rs74606364	rs74606364	rs74606364
rs10884185	rs10884185	rs10884185
rs7089539	rs7089539	rs7089539
rs297325	rs297325	rs297325
rs2585817	rs2585817	rs2585817
rs3816205	rs3816205	rs3816205
rs1783979	rs1783979	rs1783979
rs11608136	rs11608136	rs11608136
rs7125824	rs7125824	rs7125824
rs12425000	rs12425000	rs12425000
rs740715	rs740715	rs740715
rs7138314	rs7138314	rs7138314
rs10748424	rs10748424	rs10748424
rs1602946	rs1602946	rs1602946
rs10777644	rs10777644	rs10777644
rs10746117	rs10746117	rs10746117
rs73191857	rs73191857	rs73191857
rs11148366	rs11148366	rs11148366
rs9539335	rs9539335	rs9539335
rs9565040	rs9565040	rs9565040
rs749300	rs749300	rs749300
rs9555547	rs9555547	rs9555547
rs17103240	rs17103240	rs17103240
rs2057337	rs2057337	rs2057337
rs1957210	rs1957210	rs1957210
rs17117935	rs17117935	rs17117935
rs17764956	rs17764956	rs17764956
rs4904492	rs4904492	rs4904492
rs1749698	rs1749698	rs1749698
rs1606288	rs1606288	rs1606288
rs1711506	rs1711506	rs1711506
rs4842947	rs4842947	rs4842947
rs11073961	rs11073961	rs11073961
rs7202757	rs7202757	rs7202757
rs74653514	rs74653514	rs74653514
rs7199238	rs7199238	rs7199238
rs2305811	rs2305811	rs2305811
rs12596018	rs12596018	rs12596018
rs3844412	rs3844412	rs3844412
rs3826408	rs3826408	rs3826408
rs9896721	rs9896721	rs9896721
rs657799	rs657799	rs657799
rs8092765	rs8092765	rs8092765
rs7231771	rs7231771	rs7231771
rs10402516	rs10402516	rs10402516
rs4813309	rs4813309	rs4813309
rs4814484	rs4814484	rs4814484
rs2425614	rs2425614	rs2425614
rs508757	rs508757	rs508757
rs7287918	rs7287918	rs7287918
rs5757299	rs5757299	rs5757299
rs11541025	rs11541025	rs11541025
rs10915212	rs10915212	rs10915212
rs7543044	rs7543044	rs7543044
rs319958	rs319958	rs319958
rs7552924	rs7552924	rs7552924
rs7515577	rs7515577	rs7515577
rs4604740	rs4604740	rs4604740
rs17432093	rs17432093	rs17432093
rs174892	rs174892	rs174892
rs7530686	rs7530686	rs7530686
rs1182218	rs1182218	rs1182218
rs7525162	rs7525162	rs7525162
rs16846667	rs16846667	rs16846667
rs61809302	rs61809302	rs61809302
rs10912385	rs10912385	rs10912385
rs6669877	rs6669877	rs6669877
rs10863698	rs10863698	rs10863698
rs114585145	rs114585145	rs114585145
rs934370	rs934370	rs934370
rs2338013	rs2338013	rs2338013
rs7593050	rs7593050	rs7593050
rs3214063	rs3214063	rs3214063
rs10933439	rs10933439	rs10933439
rs4666994	rs4666994	rs4666994
rs17418814	rs17418814	rs17418814
rs1394783	rs1394783	rs1394783
rs6728732	rs6728732	rs6728732
rs35499393	rs35499393	rs35499393
rs9860735	rs9860735	rs9860735
rs7653108	rs7653108	rs7653108
rs1371835	rs1371835	rs1371835
rs1919623	rs1919623	rs1919623
rs62266945	rs62266945	rs62266945
rs12488260	rs12488260	rs12488260
rs75717862	rs75717862	rs75717862
rs709086	rs709086	rs709086
rs73891238	rs73891238	rs73891238
rs13340304	rs13340304	rs13340304
rs1606137	rs1606137	rs1606137
rs12186207	rs12186207	rs12186207
rs6534293	rs6534293	rs6534293
rs11737771	rs11737771	rs11737771
rs4863321	rs4863321	rs4863321
rs2578553	rs2578553	rs2578553
rs10067536	rs10067536	rs10067536
rs17345277	rs17345277	rs17345277
rs10053511	rs10053511	rs10053511
rs2317906	rs2317906	rs2317906
rs6919391	rs6919391	rs6919391
rs4713693	rs4713693	rs4713693
rs7743244	rs7743244	rs7743244
rs2348944	rs2348944	rs2348944
rs17792917	rs17792917	rs17792917
rs12193330	rs12193330	rs12193330
rs9387017	rs9387017	rs9387017
rs17448587	rs17448587	rs17448587
rs4723793	rs4723793	rs4723793
rs2642148	rs2642148	rs2642148
rs10226192	rs10226192	rs10226192
rs2023988	rs2023988	rs2023988
rs322834	rs322834	rs322834
rs11780927	rs11780927	rs11780927
rs3851539	rs3851539	rs3851539
rs7816178	rs7816178	rs7816178
rs7014706	rs7014706	rs7014706
rs10110946	rs10110946	rs10110946
rs6985307	rs6985307	rs6985307
rs10760708	rs10760708	rs10760708
rs646234	rs646234	rs646234
rs10983566	rs10983566	rs10983566
rs4237348	rs4237348	rs4237348
rs7078527	rs7078527	rs7078527
rs3851080	rs3851080	rs3851080
rs11001965	rs11001965	rs11001965
rs2273696	rs2273696	rs2273696
rs6584635	rs6584635	rs6584635
rs9418800	rs9418800	rs9418800
rs957162	rs957162	rs957162
rs12805133	rs12805133	rs12805133
rs4944231	rs4944231	rs4944231
rs11046726	rs11046726	rs11046726
rs11176566	rs11176566	rs11176566
rs3759171	rs3759171	rs3759171
rs6538046	rs6538046	rs6538046
rs10850820	rs10850820	rs10850820
rs11060937	rs11060937	rs11060937
rs9548985	rs9548985	rs9548985
rs4771880	rs4771880	rs4771880
rs17195813	rs17195813	rs17195813
rs12428798	rs12428798	rs12428798
rs11622223	rs11622223	rs11622223
rs1959482	rs1959482	rs1959482
rs2279686	rs2279686	rs2279686
rs12594530	rs12594530	rs12594530
rs663454	rs663454	rs663454
rs34792942	rs34792942	rs34792942
rs12912490	rs12912490	rs12912490
rs782904	rs782904	rs782904
rs6496165	rs6496165	rs6496165
rs41468646	rs41468646	rs41468646
rs1420679	rs1420679	rs1420679
rs1054747	rs1054747	rs1054747
rs3743824	rs3743824	rs3743824
rs9897837	rs9897837	rs9897837
rs3923310	rs3923310	rs3923310
rs9945313	rs9945313	rs9945313
rs17466432	rs17466432	rs17466432
rs1692491	rs1692491	rs1692491
rs66615039	rs66615039	rs66615039
rs12458585	rs12458585	rs12458585
rs17001926	rs17001926	rs17001926
rs8112528	rs8112528	rs8112528
rs972579	rs972579	rs972579
rs7291412	rs7291412	rs7291412
rs943556	rs943556	rs943556
rs12029542	rs12029542	rs12029542
rs12139234	rs12139234	rs12139234
rs1854085	rs1854085	rs1854085
rs595112	rs595112	rs595112
rs780214	rs780214	rs780214
rs3922041	rs3922041	rs3922041
rs75196769	rs75196769	rs75196769
rs11551400	rs11551400	rs11551400
rs4907254	rs4907254	rs4907254
rs4663101	rs4663101	rs4663101
rs11692707	rs11692707	rs11692707
rs3845702	rs3845702	rs3845702
rs2881064	rs2881064	rs2881064
rs3806550	rs3806550	rs3806550
rs1485273	rs1485273	rs1485273
rs74408004	rs74408004	rs74408004
rs11130874	rs11130874	rs11130874
rs11716250	rs11716250	rs11716250
rs940898	rs940898	rs940898
rs9838828	rs9838828	rs9838828
rs7659596	rs7659596	rs7659596
rs306344	rs306344	rs306344
rs10031057	rs10031057	rs10031057
rs2288675	rs2288675	rs2288675
rs371315	rs371315	rs371315
rs4640780	rs4640780	rs4640780
rs17159829	rs17159829	rs17159829
rs12658991	rs12658991	rs12658991
rs6556657	rs6556657	rs6556657
rs6881016	rs6881016	rs6881016
rs199741	rs199741	rs199741
rs1736926	rs1736926	rs1736926
rs4706301	rs4706301	rs4706301
rs164301	rs164301	rs164301
rs9387074	rs9387074	rs9387074
rs2073219	rs2073219	rs2073219
rs17800067	rs17800067	rs17800067
rs4637750	rs4637750	rs4637750
rs13227817	rs13227817	rs13227817
rs13257520	rs13257520	rs13257520
rs17079652	rs17079652	rs17079652
rs7013471	rs7013471	rs7013471
rs10503381	rs10503381	rs10503381
rs3021517	rs3021517	rs3021517
rs11782411	rs11782411	rs11782411
rs8180936	rs8180936	rs8180936
rs1460163	rs1460163	rs1460163
rs9918775	rs9918775	rs9918775
rs11780230	rs11780230	rs11780230
rs4741384	rs4741384	rs4741384
rs855500	rs855500	rs855500
rs11788468	rs11788468	rs11788468
rs13288123	rs13288123	rs13288123
rs11244216	rs11244216	rs11244216
rs10906535	rs10906535	rs10906535
rs12773082	rs12773082	rs12773082
rs11004034	rs11004034	rs11004034
rs10821936	rs10821936	rs10821936
rs1539395	rs1539395	rs1539395
rs61869228	rs61869228	rs61869228
rs35090414	rs35090414	rs35090414
rs922252	rs922252	rs922252
rs7300814	rs7300814	rs7300814
rs10842244	rs10842244	rs10842244
rs11177804	rs11177804	rs11177804
rs7960623	rs7960623	rs7960623
rs11611149	rs11611149	rs11611149
rs1806787	rs1806787	rs1806787
rs1453007	rs1453007	rs1453007
rs7178935	rs7178935	rs7178935
rs4778752	rs4778752	rs4778752
rs11856299	rs11856299	rs11856299
rs2456491	rs2456491	rs2456491
rs11861717	rs11861717	rs11861717
rs194545	rs194545	rs194545
rs4577074	rs4577074	rs4577074
rs8073930	rs8073930	rs8073930
rs2576037	rs2576037	rs2576037
rs7249968	rs7249968	rs7249968
rs10415555	rs10415555	rs10415555
rs4803027	rs4803027	rs4803027
rs1009213	rs1009213	rs1009213
rs59329458	rs59329458	rs59329458
rs751102	rs751102	rs751102
rs6035868	rs6035868	rs6035868
rs8130054	rs8130054	rs8130054
rs2267172	rs2267172	rs2267172
rs425277	rs425277	rs425277
rs473279	rs473279	rs473279
rs4660409	rs4660409	rs4660409
rs17369442	rs17369442	rs17369442
rs12048904	rs12048904	rs12048904
rs2502841	rs2502841	rs2502841
rs6742069	rs6742069	rs6742069
rs1260327	rs1260327	rs1260327
rs4851218	rs4851218	rs4851218
rs11683334	rs11683334	rs11683334
rs12479292	rs12479292	rs12479292
rs12478595	rs12478595	rs12478595
rs4685500	rs4685500	rs4685500
rs1808988	rs1808988	rs1808988
rs16861680	rs16861680	rs16861680
rs7655407	rs7655407	rs7655407
rs7669853	rs7669853	rs7669853
rs7659184	rs7659184	rs7659184
rs7695365	rs7695365	rs7695365
rs10516839	rs10516839	rs10516839
rs12648234	rs12648234	rs12648234
rs1434614	rs1434614	rs1434614
rs13150491	rs13150491	rs13150491
rs34004691	rs34004691	rs34004691
rs6883139	rs6883139	rs6883139
rs7713549	rs7713549	rs7713549
rs56070750	rs56070750	rs56070750
rs2459602	rs2459602	rs2459602
rs9283796	rs9283796	rs9283796
rs3734660	rs3734660	rs3734660
rs962011	rs962011	rs962011
rs9355586	rs9355586	rs9355586
rs6954172	rs6954172	rs6954172
rs6962391	rs6962391	rs6962391
rs1869261	rs1869261	rs1869261
rs2303933	rs2303933	rs2303933
rs2975654	rs2975654	rs2975654
rs8944	rs8944	rs8944
rs2736050	rs2736050	rs2736050
rs57302450	rs57302450	rs57302450
rs10106681	rs10106681	rs10106681
rs1481852	rs1481852	rs1481852
rs298609	rs298609	rs298609
rs12376663	rs12376663	rs12376663
rs3780350	rs3780350	rs3780350
rs10513342	rs10513342	rs10513342
rs1046521	rs1046521	rs1046521
rs826057	rs826057	rs826057
rs2230279	rs2230279	rs2230279
rs11061861	rs11061861	rs11061861
rs3764002	rs3764002	rs3764002
rs2229840	rs2229840	rs2229840
rs9532194	rs9532194	rs9532194
rs2806285	rs2806285	rs2806285
rs1703599	rs1703599	rs1703599
rs11069780	rs11069780	rs11069780
rs117056704	rs117056704	rs117056704
rs11161052	rs11161052	rs11161052
rs2300850	rs2300850	rs2300850
rs78452085	rs78452085	rs78452085
rs77249927	rs77249927	rs77249927
rs1626051	rs1626051	rs1626051
rs7198093	rs7198093	rs7198093
rs34901192	rs34901192	rs34901192
rs2075062	rs2075062	rs2075062
rs7503878	rs7503878	rs7503878
rs11654470	rs11654470	rs11654470
rs1229585	rs1229585	rs1229585
rs7237857	rs7237857	rs7237857
rs12151359	rs12151359	rs12151359
rs7253312	rs7253312	rs7253312
rs1130146	rs1130146	rs1130146
rs4274	rs4274	rs4274
rs28681372	rs28681372	rs28681372
rs61773725	rs61773725	rs61773725
rs9662349	rs9662349	rs9662349
rs75056606	rs75056606	rs75056606
rs735607	rs735607	rs735607
rs2153279	rs2153279	rs2153279
rs17020125	rs17020125	rs17020125
rs12712747	rs12712747	rs12712747
rs4672240	rs4672240	rs4672240
rs2241461	rs2241461	rs2241461
rs4664601	rs4664601	rs4664601
rs13008940	rs13008940	rs13008940
rs13010104	rs13010104	rs13010104
rs7562782	rs7562782	rs7562782
rs2070488	rs2070488	rs2070488
rs2578309	rs2578309	rs2578309
rs6439389	rs6439389	rs6439389
rs6441380	rs6441380	rs6441380
rs1392326	rs1392326	rs1392326
rs6794207	rs6794207	rs6794207
rs6791275	rs6791275	rs6791275
rs16898258	rs16898258	rs16898258
rs10009898	rs10009898	rs10009898
rs842990	rs842990	rs842990
rs17034592	rs17034592	rs17034592
rs10857057	rs10857057	rs10857057
rs17337491	rs17337491	rs17337491
rs11944532	rs11944532	rs11944532
rs17072678	rs17072678	rs17072678
rs224823	rs224823	rs224823
rs421379	rs421379	rs421379
rs12657816	rs12657816	rs12657816
rs1490996	rs1490996	rs1490996
rs1229742	rs1229742	rs1229742
rs12526106	rs12526106	rs12526106
rs7740763	rs7740763	rs7740763
rs6907181	rs6907181	rs6907181
rs12215037	rs12215037	rs12215037
rs4945902	rs4945902	rs4945902
rs6922576	rs6922576	rs6922576
rs2325913	rs2325913	rs2325913
rs2342489	rs2342489	rs2342489
rs4725150	rs4725150	rs4725150
rs1317290	rs1317290	rs1317290
rs9801301	rs9801301	rs9801301
rs6601265	rs6601265	rs6601265
rs12549712	rs12549712	rs12549712
rs6983247	rs6983247	rs6983247
rs6994092	rs6994092	rs6994092
rs1992214	rs1992214	rs1992214
rs4873803	rs4873803	rs4873803
rs907076	rs907076	rs907076
rs1855608	rs1855608	rs1855608
rs4744303	rs4744303	rs4744303
rs4881155	rs4881155	rs4881155
rs880706	rs880706	rs880706
rs2138555	rs2138555	rs2138555
rs3898314	rs3898314	rs3898314
rs11819948	rs11819948	rs11819948
rs624049	rs624049	rs624049
rs76183137	rs76183137	rs76183137
rs6589774	rs6589774	rs6589774
rs2241501	rs2241501	rs2241501
rs2512648	rs2512648	rs2512648
rs2408316	rs2408316	rs2408316
rs524673	rs524673	rs524673
rs953618	rs953618	rs953618
rs11841381	rs11841381	rs11841381
rs71419932	rs71419932	rs71419932
rs1049371	rs1049371	rs1049371
rs17767434	rs17767434	rs17767434
rs11073702	rs11073702	rs11073702
rs6500945	rs6500945	rs6500945
rs2819700	rs2819700	rs2819700
rs11076547	rs11076547	rs11076547
rs8050237	rs8050237	rs8050237
rs6504511	rs6504511	rs6504511
rs16964557	rs16964557	rs16964557
rs5752018	rs5752018	rs5752018
rs9624734	rs9624734	rs9624734
rs4823743	rs4823743	rs4823743
rs79966207	rs79966207	rs79966207
rs2986747	rs2986747	rs2986747
rs2314146	rs2314146	rs2314146
rs4660531	rs4660531	rs4660531
rs59196483	rs59196483	rs59196483
rs12038856	rs12038856	rs12038856
rs6671645	rs6671645	rs6671645
rs10489526	rs10489526	rs10489526
rs61813777	rs61813777	rs61813777
rs1578242	rs1578242	rs1578242
rs11120540	rs11120540	rs11120540
rs6690778	rs6690778	rs6690778
rs4832399	rs4832399	rs4832399
rs721064	rs721064	rs721064
rs6547881	rs6547881	rs6547881
rs12471163	rs12471163	rs12471163
rs17008755	rs17008755	rs17008755
rs72811904	rs72811904	rs72811904
rs1357616	rs1357616	rs1357616
rs2648699	rs2648699	rs2648699
rs7645913	rs7645913	rs7645913
rs79839834	rs79839834	rs79839834
rs9855650	rs9855650	rs9855650
rs705260	rs705260	rs705260
rs17464811	rs17464811	rs17464811
rs13129356	rs13129356	rs13129356
rs6851153	rs6851153	rs6851153
rs4599420	rs4599420	rs4599420
rs4444903	rs4444903	rs4444903
rs10516593	rs10516593	rs10516593
rs665579	rs665579	rs665579
rs250252	rs250252	rs250252
rs6886341	rs6886341	rs6886341
rs13187159	rs13187159	rs13187159
rs4616915	rs4616915	rs4616915
rs368080	rs368080	rs368080
rs421172	rs421172	rs421172
rs17432174	rs17432174	rs17432174
rs9446610	rs9446610	rs9446610
rs640941	rs640941	rs640941
rs9364590	rs9364590	rs9364590
rs475691	rs475691	rs475691
rs7808523	rs7808523	rs7808523
rs4415209	rs4415209	rs4415209
rs2966422	rs2966422	rs2966422
rs1419391	rs1419391	rs1419391
rs12155383	rs12155383	rs12155383
rs918917	rs918917	rs918917
rs17149709	rs17149709	rs17149709
rs10103912	rs10103912	rs10103912
rs6472423	rs6472423	rs6472423
rs4266625	rs4266625	rs4266625
rs10956781	rs10956781	rs10956781
rs12547163	rs12547163	rs12547163
rs10086506	rs10086506	rs10086506
rs73372159	rs73372159	rs73372159
rs1572299	rs1572299	rs1572299
rs11819487	rs11819487	rs11819487
rs156699	rs156699	rs156699
rs12227309	rs12227309	rs12227309
rs2025402	rs2025402	rs2025402
rs1413115	rs1413115	rs1413115
rs9592030	rs9592030	rs9592030
rs1926518	rs1926518	rs1926518
rs8037898	rs8037898	rs8037898
rs4779033	rs4779033	rs4779033
rs12447191	rs12447191	rs12447191
rs1059139	rs1059139	rs1059139
rs4790849	rs4790849	rs4790849
rs3895874	rs3895874	rs3895874
rs1274285	rs1274285	rs1274285
rs4800887	rs4800887	rs4800887
rs9963764	rs9963764	rs9963764
rs16975020	rs16975020	rs16975020
rs2161815	rs2161815	rs2161815
rs322129	rs322129	rs322129
rs11671204	rs11671204	rs11671204
rs10113	rs10113	rs10113
rs6081411	rs6081411	rs6081411
rs6129694	rs6129694	rs6129694
rs6095031	rs6095031	rs6095031
rs75142972	rs75142972	rs75142972
rs845946	rs845946	rs845946
rs932376	rs932376	rs932376
rs739094	rs739094	rs739094
rs9660126	rs9660126	rs9660126
rs11210569	rs11210569	rs11210569
rs12142033	rs12142033	rs12142033
rs12749279	rs12749279	rs12749279
rs17381047	rs17381047	rs17381047
rs16851031	rs16851031	rs16851031
rs1529315	rs1529315	rs1529315
rs2862733	rs2862733	rs2862733
rs17022809	rs17022809	rs17022809
rs9287434	rs9287434	rs9287434
rs698906	rs698906	rs698906
rs2880132	rs2880132	rs2880132
rs4681047	rs4681047	rs4681047
rs9879189	rs9879189	rs9879189
rs2123184	rs2123184	rs2123184
rs4855388	rs4855388	rs4855388
rs6767716	rs6767716	rs6767716
rs16893392	rs16893392	rs16893392
rs2343577	rs2343577	rs2343577
rs7684116	rs7684116	rs7684116
rs12518573	rs12518573	rs12518573
rs17384726	rs17384726	rs17384726
rs11743103	rs11743103	rs11743103
rs4868944	rs4868944	rs4868944
rs3807039	rs3807039	rs3807039
rs3800230	rs3800230	rs3800230
rs2038148	rs2038148	rs2038148
rs6968827	rs6968827	rs6968827
rs10260974	rs10260974	rs10260974
rs10270793	rs10270793	rs10270793
rs7004362	rs7004362	rs7004362
rs12674620	rs12674620	rs12674620
rs7039742	rs7039742	rs7039742
rs4540461	rs4540461	rs4540461
rs873207	rs873207	rs873207
rs2228638	rs2228638	rs2228638
rs11605995	rs11605995	rs11605995
rs10837555	rs10837555	rs10837555
rs10842249	rs10842249	rs10842249
rs61955495	rs61955495	rs61955495
rs1588685	rs1588685	rs1588685
rs7336725	rs7336725	rs7336725
rs1957199	rs1957199	rs1957199
rs8003274	rs8003274	rs8003274
rs193444	rs193444	rs193444
rs1243528	rs1243528	rs1243528
rs7150744	rs7150744	rs7150744
rs12593201	rs12593201	rs12593201
rs8026695	rs8026695	rs8026695
rs17705164	rs17705164	rs17705164
rs2045417	rs2045417	rs2045417
rs2863737	rs2863737	rs2863737
rs8099419	rs8099419	rs8099419
rs2333348	rs2333348	rs2333348
rs57971673	rs57971673	rs57971673
rs3826717	rs3826717	rs3826717
rs6126511	rs6126511	rs6126511
rs1160744	rs1160744	rs1160744
rs704774	rs704774	rs704774
rs12027755	rs12027755	rs12027755
rs1284300	rs1284300	rs1284300
rs4603	rs4603	rs4603
rs10800309	rs10800309	rs10800309
rs3789044	rs3789044	rs3789044
rs1400986	rs1400986	rs1400986
rs1275935	rs1275935	rs1275935
rs1922043	rs1922043	rs1922043
rs6749322	rs6749322	rs6749322
rs11903212	rs11903212	rs11903212
rs10201616	rs10201616	rs10201616
rs2583526	rs2583526	rs2583526
rs1471649	rs1471649	rs1471649
rs1915948	rs1915948	rs1915948
rs1527359	rs1527359	rs1527359
rs1505679	rs1505679	rs1505679
rs1027045	rs1027045	rs1027045
rs3733390	rs3733390	rs3733390
rs6829588	rs6829588	rs6829588
rs6887495	rs6887495	rs6887495
rs4073517	rs4073517	rs4073517
rs72819525	rs72819525	rs72819525
rs159974	rs159974	rs159974
rs1288205	rs1288205	rs1288205
rs1705003	rs1705003	rs1705003
rs78795848	rs78795848	rs78795848
rs1577237	rs1577237	rs1577237
rs6934734	rs6934734	rs6934734
rs2191483	rs2191483	rs2191483
rs17164406	rs17164406	rs17164406
rs12666768	rs12666768	rs12666768
rs10272059	rs10272059	rs10272059
rs10275448	rs10275448	rs10275448
rs2487161	rs2487161	rs2487161
rs10110883	rs10110883	rs10110883
rs7833266	rs7833266	rs7833266
rs12545436	rs12545436	rs12545436
rs1396354	rs1396354	rs1396354
rs1220090	rs1220090	rs1220090
rs6477842	rs6477842	rs6477842
rs4837679	rs4837679	rs4837679
rs12777759	rs12777759	rs12777759
rs2290715	rs2290715	rs2290715
rs1455104	rs1455104	rs1455104
rs4074134	rs4074134	rs4074134
rs2250887	rs2250887	rs2250887
rs1188017	rs1188017	rs1188017
rs78108235	rs78108235	rs78108235
rs2268116	rs2268116	rs2268116
rs3934782	rs3934782	rs3934782
rs17604051	rs17604051	rs17604051
rs7308671	rs7308671	rs7308671
rs2066938	rs2066938	rs2066938
rs78758015	rs78758015	rs78758015
rs718060	rs718060	rs718060
rs12883384	rs12883384	rs12883384
rs10450921	rs10450921	rs10450921
rs17107482	rs17107482	rs17107482
rs4238562	rs4238562	rs4238562
rs8030931	rs8030931	rs8030931
rs7204987	rs7204987	rs7204987
rs1035944	rs1035944	rs1035944
rs12923138	rs12923138	rs12923138
rs6564902	rs6564902	rs6564902
rs9972882	rs9972882	rs9972882
rs75743047	rs75743047	rs75743047
rs530550	rs530550	rs530550
rs6650723	rs6650723	rs6650723
rs687862	rs687862	rs687862
rs2722735	rs2722735	rs2722735
rs6515677	rs6515677	rs6515677
rs2076598	rs2076598	rs2076598
rs1472661	rs1472661	rs1472661
rs10753191	rs10753191	rs10753191
rs6660298	rs6660298	rs6660298
rs6432321	rs6432321	rs6432321
rs17049851	rs17049851	rs17049851
rs7585377	rs7585377	rs7585377
rs72882144	rs72882144	rs72882144
rs3769309	rs3769309	rs3769309
rs6433564	rs6433564	rs6433564
rs2252592	rs2252592	rs2252592
rs11917518	rs11917518	rs11917518
rs370234	rs370234	rs370234
rs6783653	rs6783653	rs6783653
rs1882898	rs1882898	rs1882898
rs6445401	rs6445401	rs6445401
rs9866496	rs9866496	rs9866496
rs549560	rs549560	rs549560
rs9847448	rs9847448	rs9847448
rs6441419	rs6441419	rs6441419
rs12641765	rs12641765	rs12641765
rs28416172	rs28416172	rs28416172
rs13111508	rs13111508	rs13111508
rs7713161	rs7713161	rs7713161
rs157566	rs157566	rs157566
rs66831123	rs66831123	rs66831123
rs765674	rs765674	rs765674
rs11950065	rs11950065	rs11950065
rs1413537	rs1413537	rs1413537
rs17645582	rs17645582	rs17645582
rs9320768	rs9320768	rs9320768
rs7772912	rs7772912	rs7772912
rs6938814	rs6938814	rs6938814
rs803456	rs803456	rs803456
rs12673339	rs12673339	rs12673339
rs10499842	rs10499842	rs10499842
rs2714702	rs2714702	rs2714702
rs6999231	rs6999231	rs6999231
rs899683	rs899683	rs899683
rs2643261	rs2643261	rs2643261
rs4736895	rs4736895	rs4736895
rs585217	rs585217	rs585217
rs12346562	rs12346562	rs12346562
rs10125617	rs10125617	rs10125617
rs1331630	rs1331630	rs1331630
rs498618	rs498618	rs498618
rs1324322	rs1324322	rs1324322
rs4418698	rs4418698	rs4418698
rs2251213	rs2251213	rs2251213
rs3816685	rs3816685	rs3816685
rs10793370	rs10793370	rs10793370
rs17149517	rs17149517	rs17149517
rs529911	rs529911	rs529911
rs528798	rs528798	rs528798
rs3794207	rs3794207	rs3794207
rs9316483	rs9316483	rs9316483
rs1466005	rs1466005	rs1466005
rs9568781	rs9568781	rs9568781
rs17682912	rs17682912	rs17682912
rs12889606	rs12889606	rs12889606
rs1435755	rs1435755	rs1435755
rs10492759	rs10492759	rs10492759
rs1026961	rs1026961	rs1026961
rs2523178	rs2523178	rs2523178
rs7256281	rs7256281	rs7256281
rs4846010	rs4846010	rs4846010
rs3127553	rs3127553	rs3127553
rs72703170	rs72703170	rs72703170
rs10206138	rs10206138	rs10206138
rs1922704	rs1922704	rs1922704
rs10930874	rs10930874	rs10930874
rs13077801	rs13077801	rs13077801
rs6536518	rs6536518	rs6536518
rs3843492	rs3843492	rs3843492
rs11745035	rs11745035	rs11745035
rs34403476	rs34403476	rs34403476
rs6456382	rs6456382	rs6456382
rs2225595	rs2225595	rs2225595
rs56447464	rs56447464	rs56447464
rs9320737	rs9320737	rs9320737
rs9638759	rs9638759	rs9638759
rs940697	rs940697	rs940697
rs56287355	rs56287355	rs56287355
rs6530806	rs6530806	rs6530806
rs10105450	rs10105450	rs10105450
rs78602504	rs78602504	rs78602504
rs2807593	rs2807593	rs2807593
rs11553577	rs11553577	rs11553577
rs41389046	rs41389046	rs41389046
rs1354429	rs1354429	rs1354429
rs17109617	rs17109617	rs17109617
rs2466612	rs2466612	rs2466612
rs11168109	rs11168109	rs11168109
rs9536304	rs9536304	rs9536304
rs7991100	rs7991100	rs7991100
rs12587456	rs12587456	rs12587456
rs179095	rs179095	rs179095
rs9922685	rs9922685	rs9922685
rs117829446	rs117829446	rs117829446
rs7213162	rs7213162	rs7213162
rs34678056	rs34678056	rs34678056
rs1005316	rs1005316	rs1005316
rs2124606	rs2124606	rs2124606
rs4969227	rs4969227	rs4969227
rs16952971	rs16952971	rs16952971
rs995483	rs995483	rs995483
rs492602	rs492602	rs492602
rs6060270	rs6060270	rs6060270
rs6103267	rs6103267	rs6103267
rs5762549	rs5762549	rs5762549
rs2338254	rs2338254	rs2338254
rs79626815	rs79626815	rs79626815
rs6588283	rs6588283	rs6588283
rs4350205	rs4350205	rs4350205
rs2786738	rs2786738	rs2786738
rs12736101	rs12736101	rs12736101
rs75134145	rs75134145	rs75134145
rs4669834	rs4669834	rs4669834
rs886770	rs886770	rs886770
rs3774165	rs3774165	rs3774165
rs13093396	rs13093396	rs13093396
rs77792155	rs77792155	rs77792155
rs6775004	rs6775004	rs6775004
rs1379659	rs1379659	rs1379659
rs10049556	rs10049556	rs10049556
rs17572160	rs17572160	rs17572160
rs1463908	rs1463908	rs1463908
rs11930748	rs11930748	rs11930748
rs1490838	rs1490838	rs1490838
rs11135176	rs11135176	rs11135176
rs6905465	rs6905465	rs6905465
rs17448051	rs17448051	rs17448051
rs10276221	rs10276221	rs10276221
rs11764304	rs11764304	rs11764304
rs7798625	rs7798625	rs7798625
rs6966038	rs6966038	rs6966038
rs6992840	rs6992840	rs6992840
rs768122	rs768122	rs768122
rs2325744	rs2325744	rs2325744
rs6471131	rs6471131	rs6471131
rs1702639	rs1702639	rs1702639
rs9299333	rs9299333	rs9299333
rs12347433	rs12347433	rs12347433
rs2078778	rs2078778	rs2078778
rs2780667	rs2780667	rs2780667
rs7087557	rs7087557	rs7087557
rs10883603	rs10883603	rs10883603
rs7090670	rs7090670	rs7090670
rs10883841	rs10883841	rs10883841
rs7080604	rs7080604	rs7080604
rs10838533	rs10838533	rs10838533
rs79404134	rs79404134	rs79404134
rs12271908	rs12271908	rs12271908
rs562966	rs562966	rs562966
rs11061990	rs11061990	rs11061990
rs10783204	rs10783204	rs10783204
rs7975385	rs7975385	rs7975385
rs1047912	rs1047912	rs1047912
rs12424442	rs12424442	rs12424442
rs904661	rs904661	rs904661
rs17584007	rs17584007	rs17584007
rs4898921	rs4898921	rs4898921
rs929579	rs929579	rs929579
rs11639181	rs11639181	rs11639181
rs1689939	rs1689939	rs1689939
rs198174	rs198174	rs198174
rs731707	rs731707	rs731707
rs1942988	rs1942988	rs1942988
rs1569723	rs1569723	rs1569723
rs9611598	rs9611598	rs9611598
rs2745327	rs2745327	rs2745327
rs2235935	rs2235935	rs2235935
rs1231728	rs1231728	rs1231728
rs2581087	rs2581087	rs2581087
rs17808718	rs17808718	rs17808718
rs9873347	rs9873347	rs9873347
rs2247321	rs2247321	rs2247321
rs3796804	rs3796804	rs3796804
rs4863387	rs4863387	rs4863387
rs76192962	rs76192962	rs76192962
rs2973049	rs2973049	rs2973049
rs325523	rs325523	rs325523
rs6864886	rs6864886	rs6864886
rs11749892	rs11749892	rs11749892
rs1338266	rs1338266	rs1338266
rs1408282	rs1408282	rs1408282
rs671756	rs671756	rs671756
rs12698678	rs12698678	rs12698678
rs10237984	rs10237984	rs10237984
rs2188677	rs2188677	rs2188677
rs4730147	rs4730147	rs4730147
rs2717743	rs2717743	rs2717743
rs6996198	rs6996198	rs6996198
rs16885615	rs16885615	rs16885615
rs34985612	rs34985612	rs34985612
rs894520	rs894520	rs894520
rs2417682	rs2417682	rs2417682
rs4837628	rs4837628	rs4837628
rs12219762	rs12219762	rs12219762
rs7925550	rs7925550	rs7925550
rs1862013	rs1862013	rs1862013
rs2638463	rs2638463	rs2638463
rs17450273	rs17450273	rs17450273
rs11057532	rs11057532	rs11057532
rs264501	rs264501	rs264501
rs36453	rs36453	rs36453
rs11644279	rs11644279	rs11644279
rs878888	rs878888	rs878888
rs11079697	rs11079697	rs11079697
rs2014209	rs2014209	rs2014209
rs2304615	rs2304615	rs2304615
rs204905	rs204905	rs204905
rs12029016	rs12029016	rs12029016
rs10875150	rs10875150	rs10875150
rs662353	rs662353	rs662353
rs1127091	rs1127091	rs1127091
rs17373189	rs17373189	rs17373189
rs920433	rs920433	rs920433
rs7561534	rs7561534	rs7561534
rs7590738	rs7590738	rs7590738
rs896530	rs896530	rs896530
rs17834780	rs17834780	rs17834780
rs9636338	rs9636338	rs9636338
rs293833	rs293833	rs293833
rs1808851	rs1808851	rs1808851
rs11952768	rs11952768	rs11952768
rs17736119	rs17736119	rs17736119
rs9450325	rs9450325	rs9450325
rs116925888	rs116925888	rs116925888
rs73678324	rs73678324	rs73678324
rs7039553	rs7039553	rs7039553
rs1537190	rs1537190	rs1537190
rs10739335	rs10739335	rs10739335
rs7027632	rs7027632	rs7027632
rs10120508	rs10120508	rs10120508
rs1039197	rs1039197	rs1039197
rs2807741	rs2807741	rs2807741
rs12266520	rs12266520	rs12266520
rs17424286	rs17424286	rs17424286
rs6585225	rs6585225	rs6585225
rs17130457	rs17130457	rs17130457
rs12098960	rs12098960	rs12098960
rs7398676	rs7398676	rs7398676
rs4772825	rs4772825	rs4772825
rs10138219	rs10138219	rs10138219
rs2162943	rs2162943	rs2162943
rs4792149	rs4792149	rs4792149
rs12951291	rs12951291	rs12951291
rs11656130	rs11656130	rs11656130
rs8080600	rs8080600	rs8080600
rs12964578	rs12964578	rs12964578
rs6030251	rs6030251	rs6030251
rs8128871	rs8128871	rs8128871
rs9983689	rs9983689	rs9983689
rs7291672	rs7291672	rs7291672
rs5749088	rs5749088	rs5749088
rs226515	rs226515	rs226515
rs12752515	rs12752515	rs12752515
rs11800014	rs11800014	rs11800014
rs11239951	rs11239951	rs11239951
rs2668844	rs2668844	rs2668844
rs1987070	rs1987070	rs1987070
rs3850332	rs3850332	rs3850332
rs10198990	rs10198990	rs10198990
rs13029804	rs13029804	rs13029804
rs2372957	rs2372957	rs2372957
rs6764533	rs6764533	rs6764533
rs17041044	rs17041044	rs17041044
rs1473017	rs1473017	rs1473017
rs114539339	rs114539339	rs114539339
rs2216572	rs2216572	rs2216572
rs55885615	rs55885615	rs55885615
rs4713813	rs4713813	rs4713813
rs6941014	rs6941014	rs6941014
rs1028326	rs1028326	rs1028326
rs11765776	rs11765776	rs11765776
rs799434	rs799434	rs799434
rs1353172	rs1353172	rs1353172
rs75371985	rs75371985	rs75371985
rs11985125	rs11985125	rs11985125
rs6601333	rs6601333	rs6601333
rs12678154	rs12678154	rs12678154
rs10092513	rs10092513	rs10092513
rs2065501	rs2065501	rs2065501
rs76062010	rs76062010	rs76062010
rs7899526	rs7899526	rs7899526
rs224120	rs224120	rs224120
rs17769639	rs17769639	rs17769639
rs11604713	rs11604713	rs11604713
rs9783402	rs9783402	rs9783402
rs4319546	rs4319546	rs4319546
rs6539284	rs6539284	rs6539284
rs3124407	rs3124407	rs3124407
rs12587412	rs12587412	rs12587412
rs6572562	rs6572562	rs6572562
rs278357	rs278357	rs278357
rs2037844	rs2037844	rs2037844
rs2068001	rs2068001	rs2068001
rs17602686	rs17602686	rs17602686
rs2242379	rs2242379	rs2242379
rs7207606	rs7207606	rs7207606
rs11662184	rs11662184	rs11662184
rs17672563	rs17672563	rs17672563
rs376127	rs376127	rs376127
rs910187	rs910187	rs910187
rs12160757	rs12160757	rs12160757
rs11210055	rs11210055	rs11210055
rs1148606	rs1148606	rs1148606
rs6695129	rs6695129	rs6695129
rs7602301	rs7602301	rs7602301
rs885403	rs885403	rs885403
rs4426565	rs4426565	rs4426565
rs2044682	rs2044682	rs2044682
rs752183	rs752183	rs752183
rs4894303	rs4894303	rs4894303
rs2035115	rs2035115	rs2035115
rs4353913	rs4353913	rs4353913
rs10019047	rs10019047	rs10019047
rs72629644	rs72629644	rs72629644
rs6891871	rs6891871	rs6891871
rs1363602	rs1363602	rs1363602
rs16884072	rs16884072	rs16884072
rs2855459	rs2855459	rs2855459
rs2223724	rs2223724	rs2223724
rs1150092	rs1150092	rs1150092
rs9489115	rs9489115	rs9489115
rs2355790	rs2355790	rs2355790
rs736337	rs736337	rs736337
rs9306	rs9306	rs9306
rs2259964	rs2259964	rs2259964
rs2873550	rs2873550	rs2873550
rs4745450	rs4745450	rs4745450
rs9777071	rs9777071	rs9777071
rs3910679	rs3910679	rs3910679
rs2147896	rs2147896	rs2147896
rs6584555	rs6584555	rs6584555
rs1336516	rs1336516	rs1336516
rs7129926	rs7129926	rs7129926
rs10744055	rs10744055	rs10744055
rs7977829	rs7977829	rs7977829
rs4242932	rs4242932	rs4242932
rs4883795	rs4883795	rs4883795
rs2295846	rs2295846	rs2295846
rs12594283	rs12594283	rs12594283
rs7168639	rs7168639	rs7168639
rs12927295	rs12927295	rs12927295
rs11648559	rs11648559	rs11648559
rs34207225	rs34207225	rs34207225
rs9945	rs9945	rs9945
rs12709089	rs12709089	rs12709089
rs1046040	rs1046040	rs1046040
rs3752176	rs3752176	rs3752176
	rs11485345	rs11485345
	rs4839566	rs4839566
	rs3008527	rs3008527
	rs3845409	rs3845409
	rs2790108	rs2790108
	rs2995381	rs2995381
	rs7565034	rs7565034
	rs9878908	rs9878908
	rs7640965	rs7640965
	rs6810383	rs6810383
	rs4645146	rs4645146
	rs6761961	rs6761961
	rs6790135	rs6790135
	rs2309291	rs2309291
	rs9996525	rs9996525
	rs2197291	rs2197291
	rs12331849	rs12331849
	rs7683919	rs7683919
	rs6881634	rs6881634
	rs4343874	rs4343874
	rs297852	rs297852
	rs4605861	rs4605861
	rs7740010	rs7740010
	rs12110479	rs12110479
	rs4343926	rs4343926
	rs9654699	rs9654699
	rs10503216	rs10503216
	rs10107611	rs10107611
	rs11776753	rs11776753
	rs13275149	rs13275149
	rs10955872	rs10955872
	rs6475686	rs6475686
	rs1937723	rs1937723
	rs1049432	rs1049432
	rs11598856	rs11598856
	rs10764828	rs10764828
	rs7934251	rs7934251
	rs7984908	rs7984908
	rs17252296	rs17252296
	rs1007904	rs1007904
	rs12594483	rs12594483
	rs11071789	rs11071789
	rs2554380	rs2554380
	rs445507	rs445507
	rs7217395	rs7217395
	rs4969331	rs4969331
	rs3794964	rs3794964
	rs45546337	rs45546337
	rs4811293	rs4811293
	rs8127260	rs8127260
	rs7546225	rs7546225
	rs4654322	rs4654322
	rs80023483	rs80023483
	rs17513833	rs17513833
	rs2369611	rs2369611
	rs2931131	rs2931131
	rs1469017	rs1469017
	rs11902680	rs11902680
	rs10153716	rs10153716
	rs10496731	rs10496731
	rs10197964	rs10197964
	rs17798043	rs17798043
	rs4668079	rs4668079
	rs4553816	rs4553816
	rs33779	rs33779
	rs35065728	rs35065728
	rs12107377	rs12107377
	rs6815080	rs6815080
	rs76150869	rs76150869
	rs10067200	rs10067200
	rs17140078	rs17140078
	rs1999022	rs1999022
	rs10249262	rs10249262
	rs10276303	rs10276303
	rs10226233	rs10226233
	rs2190012	rs2190012
	rs17394967	rs17394967
	rs1269662	rs1269662
[truncated: 7,207 more rows]
